# Supplementary material for: Exogenous auxin regulates the growth and development of peach fruit at the expansion stage by mediating multiple-hormone signaling
Source: BMC Plant Biol. 2023 Oct 18;23:499. doi: 10.1186/s12870-023-04514-2 (PMC10583367; doi:10.1186/s12870-023-04514-2)
Supplement: Supplementary file 1 — Additional file 1: Table S1. The Primers of DEGs for qRT-PCR analysis. Table S2. Summary of transcriptome data. Table S3. Statistics of the number of DEGs. Table S4. DEGs involved in auxin signal transduction and synthesis during peach fruit development. Table S5. DEGs involved in six plant hormone biosynthesis and signaling after NAA treatment. Table S6. DEGs involved in six plant hormone biosynthesis and signaling after NPA treatment. Table S7. DEGs involved in cell wall metabolism in response to auxin treatment. Table S8. DEGs involved in sucrose metabolism in response to auxin treatment. Table S9. DEGs involved in phenylalanine metabolism in response to auxin treatment. Table S10. TFs in response to auxin treatment. [file 12870_2023_4514_MOESM1_ESM.xlsx]

## Sheet: Table S1
Table S1 The Primers of DEGs for qRT-PCR analysis
Gene ID	Forward primer sequences (5’→3’)	Reverse primer sequences (5’→3’)	Use
Prupe.5G074800	ATACTGAGCCCTGTGTTGCC	ACTAGTGGCGCTCCCTATCA	qRT-PCR fo PpYUCCA
Prupe.3G074800	CAGATCTTGCCGTGGCATTG	CAAGGGACGTCTCCCACAAG	qRT-PCR fo PpIAA6
Prupe.2G213000	TATCAGCGGGCATACAGGGA	TGCTCTGTAAGAATTAGCCGAA	qRT-PCR fo PpARF18
Prupe.3G058600	CCACCACCGAACCCAGAAAT	GCAGGCCCTGAGAACTTGAT	qRT-PCR fo PpIAA26
Prupe.8G137900	CCTCGAAGCTTCTCCGATCC	GTAGATCACGTAGTGCCCCG	qRT-PCR fo PpGH3
Prupe.4G150100	CCTCAAAGCCAGTACCCCAG	TTTGGGAAGTGGGTGTTGCT	qRT-PCR fo PpNCED
Prupe.8G128100	CTGCAAAGCACCCATGGAAC	GTGGCAAGGAGGGAGTAACC	qRT-PCR fo PpCCoAMT
Prupe.1G580500	GGGAGCAGTGGCTTTCAACA	GGGAGCAGTGGCTTTCAACA	qRT-PCR fo PpCYP98A2
Prupe.1G159700	ATGAAAGGGGTGGTGGCAAA	ATAGGTGACCAAGGGGCTCT	qRT-PCR fo PpSPS3
Prupe.1G196700	CTAACGTGGCGATTGCTGTG	CCTGATCGAAGAGGATGCCC	qRT-PCR fo PpFK4
Prupe.1G069800	CCTCCAGCTGGTTGAGTCAG	TTGTGGGAAGCGCTTGGTAT	qRT-PCR fo PpXET/XTH
Prupe.1G331000	GCTACCCGCAGAGGATACAC	CGGGTTCGGATTTGGACTCA	qRT-PCR fo PpEG
Prupe.4G050400	GTCCCTGGACAAGACTTCGG	GTACCAGCGGAGTTACCAGG	qRT-PCR fo PpSPL3
Prupe.5G149000	TGGTGCAGCAGCCTAATTCA	TAGGTGAAACATTCCGGGGC	qRT-PCR fo PpSPL13A
Prupe.6G121300	TGATCCAACTGATCTCGTCG	CTCTTGTGGTTCTTCTGGATCA	qRT-PCR fo PpAGL103
Prupe.2G202900	GGTTTCCTTTTGCAGCCCAA	AGAGATCTGCTTCGGGGGAA	qRT-PCR fo PpNAC9

## Sheet: Table S2
Table S2 Summary of transcriptome data
Sample	Raw Data Read	Raw Data Base (G)	Valid Data Read	Valid Data Base (G)	Valid Ratio (%)	Q20 (%)	Q30 (%)	GC (%)	Mapped reads	Unique Mapped reads
DPA20_1	55907224	8.39	53078860	7.96	94.94	99.96	98.23	46.5	50644772(95.41%)	45892950(86.46%)
DPA20_2	52037264	7.81	49648176	7.45	95.41	99.97	98.29	46	46680732(94.02%)	42096117(84.79%)
DPA20_3	54954048	8.24	53068332	7.96	96.57	99.97	98.34	46	50100404(94.41%)	45229596(85.23%)
DPA50_1	51308004	7.7	49168428	7.38	95.83	99.97	98.29	46	47125166(95.84%)	42026538(85.47%)
DPA50_2	55532922	8.33	53315710	8	96.01	99.97	98.46	46	51029771(95.71%)	45275917(84.92%)
DPA50_3	50953316	7.64	48613770	7.29	95.41	99.97	98.26	46	46458663(95.57%)	41406507(85.17%)
DPA70_1	37028204	5.55	35740958	5.36	96.52	99.98	98.61	46	34375163(96.18%)	31105266(87.03%)
DPA70_2	38552962	5.78	37149938	5.57	96.36	99.98	98.62	46	35720720(96.15%)	32255936(86.83%)
DPA70_3	38472582	5.77	35582256	5.34	92.49	99.98	97.19	46.5	33435837(93.97%)	30206756(84.89%)
DPA70_N1	49199792	7.38	47380268	7.11	96.3	99.97	97.01	46	45162421(95.32%)	40160263(84.76%)
DPA70_N2	35494726	5.32	33860316	5.08	95.4	99.97	95.89	46	31723578(93.69%)	28068876(82.90%)
DPA70_N3	37631178	5.64	35862524	5.38	95.3	99.97	96.21	46	33688448(93.94%)	29821387(83.15%)
DPA70_P1	35197692	5.28	33719262	5.06	95.8	99.97	96.31	46	30935525(91.74%)	27252205(80.82%)
DPA70_P2	42904672	6.44	40706988	6.11	94.88	99.97	96.36	46	38341678(94.19%)	34576048(84.94%)
DPA70_P3	53997094	8.1	51457684	7.72	95.3	99.97	96.16	46	48615021(94.48%)	43764803(85.05%)
DPA90_1	50823370	7.62	48638656	7.3	95.7	99.98	97.27	46	46099203(94.78%)	41224145(84.76%)
DPA90_2	34215324	5.13	32914440	4.94	96.2	99.98	96.22	46	31239795(94.91%)	27700817(84.16%)
DPA90_3	36953008	5.54	35416906	5.31	95.84	99.98	95.97	46	33587438(94.83%)	29773372(84.07%)

## Sheet: Table S3
Table S3 Statistics of the number of DEGs
Compare group	Up-regulated DEGs number	Down-regulated DEGs number
DPA50 VS DPA20	2666	4366
DPA70 VS DPA20	3281	3604
DPA90 VS DPA20	3126	4530
DPA70_N VS DPA70	867	1966
DPA70_P VS DPA70	1139	921

## Sheet: Table S4
Table S4 DEGs involved in auxin signal transduction and synthesis during peach fruit development
Gene_id	Transcript_id	Gene Name	Description	FPKM.DPA20_1	FPKM.DPA20_2	FPKM.DPA20_3	FPKM.DPA50_1	FPKM.DPA50_2	FPKM.DPA50_3	FPKM.DPA70_1	FPKM.DPA70_2	FPKM.DPA70_3	FPKM.DPA90_1	FPKM.DPA90_2	FPKM.DPA90_3	pval	qval	Significant
Prupe.1G065300	Prupe.1G065300.1;Prupe.1G065300.2	ARF	auxin response factor 6;auxin response factor 19	15.2884	15.3061	14.9391	14.2363	15.0816	13.4816	24.8404	25.5587	29.4454	48.6352	41.06	45.526	3.56802e-39	2.74556e-38	yes
Prupe.1G507000	Prupe.1G507000.1	ARF	auxin response factor 17	3.02816	2.24707	2.25923	1.3416	1.54585	1.50303	3.72925	5.52977	2.51443	5.84709	6.18316	7.17934	2.3883e-12	6.07242e-12	yes
Prupe.2G190400	Prupe.2G190400.2;Prupe.2G190400.1;Prupe.2G190400.3	ARF	auxin response factor 11	30.9057	29.276	31.0867	12.5029	15.0959	12.7604	2.44273	1.53289	2.16201	0.784803	0.604195	0.665446	2.23732e-172	1.79937e-170	yes
Prupe.2G213000	Prupe.2G213000.1;Prupe.2G213000.2	ARF	auxin response factor 16	3.89279	3.69154	3.18414	5.01264	4.90594	4.31365	10.0622	11.8581	9.97749	4.41176	5.8059	5.49144	1.89904e-16	6.16113e-16	yes
Prupe.3G011800	Prupe.3G011800.1	ARF	auxin response factor 8	88.106	82.3629	91.8583	43.8668	47.6294	43.8044	57.9061	59.7238	64.6815	57.8879	56.5928	56.5366	3.54052e-10	7.76121e-10	yes
Prupe.3G182900	Prupe.3G182900.4;Prupe.3G182900.5;Prupe.3G182900.3;Prupe.3G182900.2;Prupe.3G182900.1	ARF	auxin response factor 8	42.1385	47.3503	51.0499	33.7299	38.5963	35.6879	40.1769	45.8896	39.228	33.3458	33.3344	37.22	0.0145783	0.0174389	yes
Prupe.4G053800	Prupe.4G053800.1;Prupe.4G053800.2;Prupe.4G053800.3	ARF	Transcriptional factor B3 family protein / auxin-responsive factor AUX/IAA-related	13.6442	17.4868	17.5094	19.9011	20.0944	19.6861	11.8394	11.0372	11.1806	3.92872	2.72885	3.11476	2.26615e-46	2.12337e-45	yes
Prupe.4G085900	Prupe.4G085900.1;Prupe.4G085900.2	ARF	auxin response factor 8	74.6374	63.3389	72.429	75.4671	67.5757	65.6077	87.9598	96.3795	67.8235	94.4452	99.449	90.9243	0.0231971	0.0272042	yes
Prupe.5G123400	Prupe.5G123400.1	ARF	auxin response factor 9	7.29356	5.87909	6.85293	0.714606	0.974561	0.601924	1.24182	1.96972	0.337044	0.423537	0.246007	0.374824	4.56394e-23	2.0286e-22	yes
Prupe.5G143100	Prupe.5G143100.1;Prupe.5G143100.2;Prupe.5G143100.3	ARF	auxin response factor 2	62.1598	89.9445	60.2226	30.3595	34.3868	28.8612	29.6828	30.5034	21.7444	27.7497	26.6983	25.8377	2.64743e-19	9.91139e-19	yes
Prupe.6G097700	Prupe.6G097700.3;Prupe.6G097700.4;Prupe.6G097700.5;Prupe.6G097700.1;Prupe.6G097700.2	ARF	auxin response factor 4	37.1547	41.7324	47.5698	20.2715	23.5881	21.6109	17.6558	20.8719	28.2361	26.4015	19.2482	21.0901	4.51154e-09	9.16147e-09	yes
Prupe.6G102800	Prupe.6G102800.3;Prupe.6G102800.1;Prupe.6G102800.2	ARF	auxin response factor 16	20.0056	19.4127	22.2361	16.838	14.6734	15.376	16.7277	20.9328	15.1277	8.88348	8.54731	10.0303	9.22168e-11	2.09903e-10	yes
Prupe.6G236200	Prupe.6G236200.2;Prupe.6G236200.3;Prupe.6G236200.1	ARF	auxin response factor 16	5.17717	5.32405	5.39912	9.1213	9.56011	8.51195	8.64138	11.5815	6.30808	7.46791	7.75991	7.86617	0.00034338	0.000477446	yes
Prupe.7G194200	Prupe.7G194200.2;Prupe.7G194200.1	ARF	auxin response factor 19	4.0638	4.60027	4.21366	3.30493	3.70186	3.14212	7.23503	8.18094	8.47542	8.66636	7.32747	7.88305	3.09897e-18	1.0966e-17	yes
Prupe.8G252300	Prupe.8G252300.1	ARF	auxin response factor 2	2.61755	4.48839	2.89891	2.26611	2.80846	2.09208	1.48247	1.37823	2.41404	2.87489	2.04118	2.53644	0.0222731	0.0261574	yes
Prupe.1G503100	Prupe.1G503100.1	AUX	like AUXIN RESISTANT 2	1.90038	2.60663	1.6343	5.37528	6.14585	5.6507	5.09134	4.64578	4.56336	20.0824	16.9959	16.5797	7.82486e-48	7.57174e-47	yes
Prupe.2G247800	Prupe.2G247800.1	AUX	Transmembrane amino acid transporter family protein	10.2647	10.8496	12.3221	11.2961	11.2765	12.0294	29.5983	32.1782	43.2605	37.7122	38.9217	38.1296	2.53131e-42	2.12822e-41	yes
Prupe.3G134000	Prupe.3G134000.1	AUX	NA	2.42736	2.69945	2.62482	4.85849	4.89871	5.64482	5.04952	4.56865	4.97713	4.11486	4.88064	5.15177	2.50136e-05	3.81624e-05	yes
Prupe.6G273000	Prupe.6G273000.1	AUX	Transmembrane amino acid transporter family protein	9.16627	9.06105	9.82446	15.1394	13.5945	14.7932	6.0864	8.61443	3.8398	9.19391	6.23993	7.58381	1.10725e-06	1.8824e-06	yes
Prupe.8G163100	Prupe.8G163100.1	AUX	like AUXIN RESISTANT 2	7.87945	7.2882	7.13505	0.112317	0.143905	0.196042	0.54232	0.449134	0.767485	0.436953	0.417694	0.235025	6.77832e-69	1.05692e-67	yes
Prupe.3G233900	Prupe.3G233900.1	GH3	Auxin-responsive GH3 family protein	1.52059	1.34176	1.674	10.564	10.5894	6.11157	11.2342	10.9996	12.1276	3.3577	2.58005	2.63938	1.9019e-34	1.26727e-33	yes
Prupe.4G197000	Prupe.4G197000.1	GH3	Auxin-responsive GH3 family protein	1.63151	1.70466	1.62951	0.0001	0.018967	0.0001	0.0001	0.0001	0.029417	0.165618	0.107163	0.115464	1.08193e-28	5.89407e-28	yes
Prupe.6G226100	Prupe.6G226100.1	GH3	Auxin-responsive GH3 family protein	7.83393	13.6525	7.69449	0.0001	0.0001	0.0001	0.079081	0.299883	0.263587	0.450856	0.058409	0.08168	2.23703e-48	2.19243e-47	yes
Prupe.8G137900	Prupe.8G137900.1	GH3	Auxin-responsive GH3 family protein	197.859	359.109	169.733	0.800619	1.10348	0.903706	19.2377	17.4601	36.1961	58.7057	26.4544	38.1034	2.7414e-90	6.16043e-89	yes
Prupe.8G248400	Prupe.8G248400.1	GH3	Auxin-responsive GH3 family protein	1.98244	2.19863	1.78133	5.96891	5.87884	5.71869	8.29987	9.80738	7.22249	10.432	9.5283	10.9012	1.51261e-28	8.18674e-28	yes
Prupe.8G257800	Prupe.8G257800.1;Prupe.8G257800.2;Prupe.8G257800.3;Prupe.8G257800.4	GH3	putative indole-3-acetic acid-amido synthetase GH3.9	0.910743	4.96577	0.740686	0.015585	0.0001	0.0001	0.36799	0.223736	0.644372	0.523258	0.402615	0.237572	1.15991e-17	3.97631e-17	yes
Prupe.1G049200	Prupe.1G049200.1	AUX/IAA	auxin-induced protein 13	25.1838	19.7905	24.5191	4.39197	3.82408	4.88607	4.9703	5.31189	7.16681	4.15861	3.80624	3.4911	9.97782e-50	1.00806e-48	yes
Prupe.1G208300	Prupe.1G208300.2;Prupe.1G208300.1	AUX/IAA	indole-3-acetic acid inducible 31	1.01194	1.60942	1.42567	0.810741	0.982652	0.534726	0.600976	0.313876	0.299802	1.41446	0.487405	1.01604	0.0229715	0.0269448	yes
Prupe.1G368300	Prupe.1G368300.1	AUX/IAA	Transcriptional factor B3 family protein / auxin-responsive factor AUX/IAA-related	17.6561	20.0528	18.6325	4.47078	4.89212	4.17736	8.47459	6.2542	9.4321	21.6119	17.846	18.7438	1.07737e-38	8.17707e-38	yes
Prupe.1G445000	Prupe.1G445000.3;Prupe.1G445000.2;Prupe.1G445000.1	AUX/IAA	phytochrome-associated protein 1	4.81735	7.12201	6.37859	29.7536	29.5817	20.6827	6.71266	6.47055	6.18764	3.65668	2.90631	3.42236	7.42883e-51	7.75755e-50	yes
Prupe.1G540700	Prupe.1G540700.1	AUX/IAA	indole-3-acetic acid inducible 9	89.5181	84.2826	76.6269	26.9886	24.0417	29.244	155.413	155.825	261.033	152.392	114.833	129.837	7.54584e-40	5.91064e-39	yes
Prupe.3G058600	Prupe.3G058600.1	AUX/IAA	phytochrome-associated protein 1	44.0669	40.6906	40.6903	95.4525	92.9832	92.8799	25.0911	25.5187	17.6179	33.5933	29.5932	32.06	4.33073e-41	3.50762e-40	yes
Prupe.3G064200	Prupe.3G064200.1	AUX/IAA	phytochrome-associated protein 2	17.5661	22.1815	20.5231	19.6239	19.3107	16.9217	15.1707	15.1015	10.3019	7.90111	7.37096	8.50575	3.99905e-12	1.00274e-11	yes
Prupe.3G074800	Prupe.3G074800.1	AUX/IAA	indole-3-acetic acid inducible 19	117.386	85.2512	104.502	46.4247	47.3501	42.0005	125.287	126.326	156.365	71.33	55.0184	64.0224	7.23902e-23	3.19091e-22	yes
Prupe.3G074900	Prupe.3G074900.1;Prupe.3G074900.2	AUX/IAA	AUX/IAA transcriptional regulator family protein	165.216	244.023	162.839	347.044	321.143	346.384	267.926	239.092	328.038	277.09	252.976	280.886	0.000268036	0.00037582	yes
Prupe.6G210500	Prupe.6G210500.2;Prupe.6G210500.3;Prupe.6G210500.1;Prupe.6G210500.5;Prupe.6G210500.4	AUX/IAA	indole-3-acetic acid inducible 9	33.3863	32.2088	39.7609	22.4424	22.1745	22.7383	23.7086	20.859	26.7159	15.7212	14.9483	21.3004	2.27216e-08	4.37929e-08	yes
Prupe.6G343700	Prupe.6G343700.1	AUX/IAA	AUX/IAA transcriptional regulator family protein	80.9642	131.608	102.753	159.069	152.086	145.195	86.4723	93.1464	103.261	109.279	97.3299	104.567	0.000148063	0.000211946	yes
Prupe.6G343800	Prupe.6G343800.1;Prupe.6G343800.3;Prupe.6G343800.2	AUX/IAA	indoleacetic acid-induced protein 16	489.129	525.123	467.913	650.53	712.181	641.971	241.13	220.914	217.477	223.638	198.02	211.569	3.41283e-32	2.10074e-31	yes
Prupe.7G197200	Prupe.7G197200.1	AUX/IAA	AUX/IAA transcriptional regulator family protein	0.0001	0.186369	0.0001	1.79373	1.51042	1.74569	6.80427	9.92861	8.13526	5.45627	6.6242	4.96328	5.27248e-17	1.75689e-16	yes
Prupe.7G225600	Prupe.7G225600.1	AUX/IAA	phytochrome-associated protein 2	404.046	389.764	388.778	410.66	348.905	391.011	290.994	275.66	449.832	127.145	89.9738	101.328	2.59391e-20	1.01873e-19	yes
Prupe.7G234800	Prupe.7G234800.1;Prupe.7G234800.2	AUX/IAA	indole-3-acetic acid 7;AUX/IAA transcriptional regulator family protein	11.3352	18.883	18.0654	28.4249	24.7709	16.748	9.05368	14.2021	24.2467	5.69651	3.97827	3.83684	9.80108e-12	2.39279e-11	yes
Prupe.8G215400	Prupe.8G215400.2;Prupe.8G215400.1	AUX/IAA	indole-3-acetic acid inducible 11	9.9809	8.81367	9.33335	13.4252	12.1714	14.9913	61.3815	59.9362	100.034	41.598	51.619	53.2645	4.50871e-66	6.69985e-65	yes
Prupe.8G232200	Prupe.8G232200.1;Prupe.8G232200.2;Prupe.8G232200.3	AUX/IAA	indole-3-acetic acid 7	6.02018	8.05028	10.1444	37.8868	45.1128	35.3317	317.342	230.776	479.251	483.914	552.473	614.812	4.29006e-118	1.60873e-116	yes
Prupe.8G232400	Prupe.8G232400.1	AUX/IAA	AUX/IAA transcriptional regulator family protein	2.52884	4.49154	4.32824	6.45463	7.30297	8.18913	46.6102	36.9907	57.765	37.1315	23.9803	32.2993	1.76313e-59	2.28001e-58	yes
Prupe.1G067400	Prupe.1G067400.1	SAUR	SAUR-like auxin-responsive protein family	0.934106	1.10109	0.869261	0.316516	0.319752	0.605953	1.07943	0.779406	1.21124	0.458377	0.351581	0.461072	0.0185869	0.022006	yes
Prupe.1G221300	Prupe.1G221300.1	SAUR	SAUR-like auxin-responsive protein family	0.190695	0.252277	0.371005	8.50095	9.24477	7.30567	0.126517	0.13539	0.0001	0.035152	0.0001	0.0001	7.61928e-66	1.12673e-64	yes
Prupe.1G367800	Prupe.1G367800.1	SAUR	SAUR-like auxin-responsive protein family	2.95849	3.84341	3.39167	0.22828	0.589316	0.473411	0.557094	0.927413	0.159215	0.334773	0.251823	0.273618	3.65783e-14	1.03861e-13	yes
Prupe.1G368100	Prupe.1G368100.1	SAUR	SAUR-like auxin-responsive protein family	2.87444	3.35892	2.85981	1.57852	1.79913	1.67514	4.05435	2.88549	3.89471	7.32202	6.02906	6.89565	3.07954e-12	7.77709e-12	yes
Prupe.1G455700	Prupe.1G455700.1	SAUR	SAUR-like auxin-responsive protein family	8.53774	8.48886	9.44443	1.94372	2.71534	1.45557	0.833126	2.08213	3.17142	2.34987	3.52567	2.37855	7.42106e-08	1.37733e-07	yes
Prupe.2G140600	Prupe.2G140600.1	SAUR	SAUR-like auxin-responsive protein family	1.71698	2.41367	2.18314	20.131	19.6052	15.5123	100.221	97.4213	17.56	9.40571	8.43166	8.52038	3.13651e-33	1.9998e-32	yes
Prupe.2G194600	Prupe.2G194600.1	SAUR	SAUR-like auxin-responsive protein family	0.127819	0.098094	0.237679	2.21354	2.27013	1.62459	4.49637	4.82362	1.65246	6.57147	3.57751	4.63579	1.91522e-20	7.57535e-20	yes
Prupe.2G317100	Prupe.2G317100.1	SAUR	SAUR-like auxin-responsive protein family	2.39834	2.93212	2.16385	1.82005	2.10847	1.46483	8.39069	9.30783	9.61149	204.359	265.747	248.546	0	0	yes
Prupe.3G035000	Prupe.3G035000.1	SAUR	SAUR-like auxin-responsive protein family	182.096	187.401	203.26	528.544	461.011	508.245	12.4515	7.96973	16.8788	7.35512	6.0388	5.26732	4.49049e-199	4.99043e-197	yes
Prupe.4G136800	Prupe.4G136800.1	SAUR	SAUR-like auxin-responsive protein family	18.1	16.8481	15.9017	9.58947	12.2488	9.23981	5.15813	5.95562	3.96238	2.89864	1.73492	1.14814	1.51576e-27	7.89618e-27	yes
Prupe.4G140200	Prupe.4G140200.1	SAUR	SAUR-like auxin-responsive protein family	0.972671	1.79756	1.44224	6.23708	5.40999	7.17198	19.2698	19.9514	33.077	14.8161	11.5539	10.1097	1.08695e-40	8.7418e-40	yes
Prupe.5G076200	Prupe.5G076200.1	SAUR	SAUR-like auxin-responsive protein family	0.434081	0.862566	0.249496	0.553523	0.336016	0.783374	0.270367	0.350327	0.503759	1.341	1.70117	1.7996	0.00222097	0.00287938	yes
Prupe.6G108400	Prupe.6G108400.1	SAUR	SAUR-like auxin-responsive protein family	0.187278	0.338064	0.253676	0.256567	0.176014	0.0909	0.09858	0.0001	0.136494	0.785606	0.951768	1.04871	0.000492018	0.000675765	yes
Prupe.6G108500	Prupe.6G108500.1	SAUR	SAUR-like auxin-responsive protein family	3.78079	6.99812	2.84463	1.45032	0.793889	0.781422	0.0001	0.0001	0.0001	0.0001	0.0001	0.0001	4.91906e-29	2.72099e-28	yes
Prupe.6G232300	Prupe.6G232300.1	SAUR	SAUR-like auxin-responsive protein family	6.15862	7.85133	10.582	4.82773	4.19593	3.87066	7.52265	7.05532	1.40474	2.16929	1.56096	2.2567	0.000417589	0.000576866	yes
Prupe.7G167000	Prupe.7G167000.1	SAUR	SAUR-like auxin-responsive protein family	0.0001	0.632854	0.231228	1.01634	0.656048	0.611096	1.45133	2.18543	1.85885	1.59262	1.07701	0.818628	0.0231795	0.0271853	yes
Prupe.7G192600	Prupe.7G192600.1	SAUR	SAUR-like auxin-responsive protein family	159.289	223.57	173.516	76.8714	67.6785	86.4253	142.515	148.908	273.349	120.629	116.127	111.39	9.25808e-10	1.9731e-09	yes
Prupe.7G192900	Prupe.7G192900.1	SAUR	SAUR-like auxin-responsive protein family	0.463487	0.345331	0.469621	1.4947	1.12807	1.19892	7.90031	7.17837	8.23678	17.6473	15.0219	16.4429	1.13505e-97	2.90285e-96	yes
Prupe.8G078700	Prupe.8G078700.1	SAUR	SAUR-like auxin-responsive protein family	18.1124	23.699	20.8002	0.300017	0.549847	0.528446	0.577113	0.745595	0.364285	0.101547	0.091946	0.0001	6.85662e-95	1.6609e-93	yes
Prupe.8G078800	Prupe.8G078800.1	SAUR	SAUR-like auxin-responsive protein family	1.10324	1.14967	0.801975	0.044507	0.128199	0.0001	0.17732	0.317829	0.071609	0.0001	0.037687	0.061298	0.000124454	0.000179312	yes
Prupe.8G078900	Prupe.8G078900.1	SAUR	SAUR-like auxin-responsive protein family	1.82583	2.17034	2.08166	0.303056	0.542468	0.300989	1.20184	1.27367	0.030309	0.0001	0.0001	0.0001	8.18356e-10	1.75061e-09	yes
Prupe.8G079100	Prupe.8G079100.1	SAUR	SAUR-like auxin-responsive protein family	3.25329	6.38542	5.99646	0.064956	0.239908	0.098975	0.0001	0.074406	0.649502	0.132873	0.195823	0.087396	5.26273e-12	1.31046e-11	yes
Prupe.8G079200	Prupe.8G079200.1	SAUR	SAUR-like auxin-responsive protein family	3.6723	4.93126	4.78746	0.703311	0.554194	0.86136	0.0001	0.0001	0.143397	0.0001	0.0001	0.0001	1.89267e-24	8.87165e-24	yes
Prupe.8G080100	Prupe.8G080100.1	SAUR	SAUR-like auxin-responsive protein family	0.305841	0.85648	0.128309	0.813861	0.766907	0.446902	3.80661	2.86036	7.31048	9.32699	7.54021	10.9107	1.45127e-19	5.49948e-19	yes
Prupe.8G080300	Prupe.8G080300.1	SAUR	SAUR-like auxin-responsive protein family	5.10318	8.05851	6.43236	44.338	44.9567	47.6698	42.0335	45.3254	63.2666	94.8511	96.3476	109.625	4.90849e-69	7.67978e-68	yes
Prupe.8G080600	Prupe.8G080600.1	SAUR	SAUR-like auxin-responsive protein family	41.8963	57.2668	50.9326	38.3946	36.9056	44.321	27.3956	24.4711	39.3531	54.8341	54.8606	62.8438	5.41159e-06	8.69697e-06	yes
Prupe.8G080700	Prupe.8G080700.1	SAUR	SAUR-like auxin-responsive protein family	6.11155	11.3038	8.88467	4.47865	3.74653	5.1872	4.37905	4.34128	11.0552	4.76624	3.07573	4.73131	0.0053566	0.00668327	yes
Prupe.8G081000	Prupe.8G081000.1	SAUR	SAUR-like auxin-responsive protein family	53.5032	70.783	59.2499	67.0228	64.5967	76.2966	46.7298	45.4406	66.1338	94.2657	97.1087	110.003	4.63488e-07	8.12133e-07	yes
Prupe.8G081100	Prupe.8G081100.1	SAUR	SAUR-like auxin-responsive protein family	0.104397	0.0904	0.101362	0.450334	0.537786	0.911001	0.531428	0.697365	1.36861	0.183046	0.083363	0.125782	7.84595e-07	1.35217e-06	yes
Prupe.8G081700	Prupe.8G081700.1	SAUR	SAUR-like auxin-responsive protein family	0.758313	1.39492	1.46752	3.35783	3.77404	3.36809	1.07795	0.815264	1.86418	0.401427	0.301701	0.251484	2.70379e-14	7.73469e-14	yes
Prupe.8G082100	Prupe.8G082100.1	SAUR	SAUR-like auxin-responsive protein family	47.7656	39.5594	40.964	1.70281	2.27681	2.26086	2.97166	5.94441	16.86	2.20049	1.52014	1.56453	4.72978e-34	3.10638e-33	yes
Prupe.8G082200	Prupe.8G082200.1	SAUR	SAUR-like auxin-responsive protein family	11.1823	12.0288	12.7162	22.2525	21.2735	24.3639	18.4434	19.6386	17.6017	68.9687	56.9141	64.8932	6.42212e-45	5.79254e-44	yes
Prupe.8G157800	Prupe.8G157800.1	SAUR	SAUR-like auxin-responsive protein family	2.01516	5.64765	2.06414	7.19158	5.60017	7.05774	9.70383	5.8866	10.6206	8.9666	5.69217	10.9602	0.00584155	0.00726116	yes
Prupe.8G157900	Prupe.8G157900.1	SAUR	SAUR-like auxin-responsive protein family	8.4429	18.6694	9.49215	3.04969	3.07933	2.57677	1.13662	1.48436	1.95287	0.100158	0.121479	0.423946	2.2687e-27	1.17684e-26	yes
Prupe.4G037200	Prupe.4G037200.2;Prupe.4G037200.1	TIR	F-box/RNI-like superfamily protein	17.5813	18.8718	21.1198	5.53372	5.55021	5.34859	16.4598	16.8412	23.1751	20.3508	20.1483	15.0382	1.42799e-23	6.47822e-23	yes
Prupe.4G037400	Prupe.4G037400.1	TIR	F-box/RNI-like superfamily protein	10.5721	10.2149	11.0941	13.8269	13.8383	13.7902	7.50774	8.05091	6.79001	7.29311	6.59667	6.5771	1.96973e-12	5.0298e-12	yes
Prupe.8G253300	Prupe.8G253300.1	TIR	F-box/RNI-like superfamily protein	55.698	55.8398	59.9332	58.0001	55.2075	56.4439	31.5117	33.6753	33.757	42.3466	36.3673	37.7683	4.27041e-11	9.96899e-11	yes
Prupe.1G453400	Prupe.1G453400.1;Prupe.1G453400.2	YUCCA	Flavin-binding monooxygenase family protein	11.8868	10.7268	9.33146	0.0001	0.015891	0.0001	0.0001	0.0001	0.0001	0.0001	0.0001	0.0001	2.20883e-184	2.14304e-182	yes
Prupe.5G074800	Prupe.5G074800.1	YUCCA	Flavin-binding monooxygenase family protein	310.298	353.954	354.323	358.849	332.755	371.931	23.1011	21.8655	19.0585	38.5144	38.2767	38.1631	2.45436e-185	2.41965e-183	yes
Prupe.5G074900	Prupe.5G074900.1	YUCCA	Flavin-binding monooxygenase family protein	16.4073	15.7522	15.5283	20.1357	16.8682	18.54	12.4761	13.7759	13.7257	16.3371	14.8928	17.3118	0.0308017	0.0357384	yes
Prupe.5G199900	Prupe.5G199900.1	YUCCA	Flavin-binding monooxygenase family protein	10.0411	9.41683	7.31065	0.685416	1.07567	1.08457	0.207511	0.310092	0.432689	0.092906	0.068461	0.0001	9.87047e-65	1.42068e-63	yes
Prupe.8G005000	Prupe.8G005000.1	YUCCA	Flavin-binding monooxygenase family protein	4.22892	3.13632	3.68044	1.21825	1.33558	0.977589	5.72724	4.174	4.59213	3.2068	3.75681	3.29448	6.33161e-13	1.66551e-12	yes
Prupe.8G252500	Prupe.8G252500.1;Prupe.8G252500.2	YUCCA	Flavin-containing monooxygenase family protein	7.82536	7.13046	5.30725	0.629173	0.991773	0.48155	3.24056	4.88841	1.03278	8.65257	7.12219	7.16042	1.88035e-14	5.43761e-14	yes

## Sheet: Table S5
Table S5 DEGs involved in six plant hormone biosynthesis and signaling after NAA treatment
Gene_id	Transcript_id	Hormone	Gene Name	Description	FPKM.DPA70_1	FPKM.DPA70_2	FPKM.DPA70_3	FPKM.DPA70_N1	FPKM.DPA70_N2	FPKM.DPA70_N3	pval	qval	regulation	significant
Prupe.6G150900	Prupe.6G150900.3;Prupe.6G150900.1;Prupe.6G150900.5;Prupe.6G150900.2;Prupe.6G150900.4	ABA	AAO3	abscisic aldehyde oxidase 3;aldehyde oxidase 4	8.93382	10.5971	5.62488	3.39393	4.02899	4.81766	0.0113256	0.0730674	down	yes
Prupe.4G138400	Prupe.4G138400.1;Prupe.4G138400.3;Prupe.4G138400.9;Prupe.4G138400.8;Prupe.4G138400.7;Prupe.4G138400.2;Prupe.4G138400.12;Prupe.4G138400.4;Prupe.4G138400.11;Prupe.4G138400.10;Prupe.4G138400.6;Prupe.4G138400.5	ABA	ABA3	molybdenum cofactor sulfurase (LOS5) (ABA3)	3.79768	5.94276	2.36412	1.33339	1.60946	1.81439	0.00813591	0.0572627	down	yes
Prupe.1G562000	Prupe.1G562000.1	ABA	ABF	Basic-leucine zipper (bZIP) transcription factor family protein	12.473	15.1657	10.5093	36.7524	41.663	42.6636	4.01338e-10	1.64213e-08	up	yes
Prupe.5G033700	Prupe.5G033700.1	ABA	ABF	abscisic acid responsive elements-binding factor 3	3.36001	3.58992	2.49827	0.408794	0.563382	0.562498	3.56782e-06	7.4234e-05	down	yes
Prupe.8G031500	Prupe.8G031500.1;Prupe.8G031500.2;Prupe.8G031500.3;Prupe.8G031500.5;Prupe.8G031500.4	ABA	ABF	Basic-leucine zipper (bZIP) transcription factor family protein	8.95697	8.96556	6.64817	15.6154	16.5039	18.5204	6.58616e-05	0.000996842	up	yes
Prupe.8G126600	Prupe.8G126600.1;Prupe.8G126600.3;Prupe.8G126600.4;Prupe.8G126600.2	ABA	ABF	abscisic acid responsive elements-binding factor 3	23.4936	22.4324	20.6267	10.9183	10.9118	9.62534	0.00170377	0.0162791	down	yes
Prupe.1G255500	Prupe.1G255500.2;Prupe.1G255500.1	ABA	NCED	nine-cis-epoxycarotenoid dioxygenase 4	124.626	134.225	188.519	66.9214	42.1274	44.9054	4.3201e-05	0.000682241	down	yes
Prupe.4G150100	Prupe.4G150100.1	ABA	NCED	nine-cis-epoxycarotenoid dioxygenase 3	149.927	128.327	137.128	13.3219	12.9476	10.4801	5.11671e-25	7.2926e-23	down	yes
Prupe.1G315600	Prupe.1G315600.1	ABA	PP2C	Protein phosphatase 2C family protein	7.72233	6.54918	7.36252	3.20526	3.4189	4.12817	0.0227538	0.1223	down	yes
Prupe.1G414800	Prupe.1G414800.1	ABA	PP2C	Protein phosphatase 2C family protein	1.50469	1.52119	2.2919	4.80763	4.36874	4.04865	0.00473596	0.0374476	up	yes
Prupe.1G437600	Prupe.1G437600.1	ABA	PP2C	Protein phosphatase 2C family protein	61.7059	54.7589	53.995	134.979	146.867	137.907	6.3211e-07	1.55778e-05	up	yes
Prupe.2G221800	Prupe.2G221800.2;Prupe.2G221800.4;Prupe.2G221800.1;Prupe.2G221800.3	ABA	PP2C	Protein phosphatase 2C family protein	4.26486	5.02791	3.55008	10.4387	14.7127	14.4092	2.86615e-07	7.42725e-06	up	yes
Prupe.2G252200	Prupe.2G252200.1	ABA	PP2C	Protein phosphatase 2C family protein	1.99279	1.9649	0.991124	3.65849	5.88934	8.00111	0.000262965	0.00333394	up	yes
Prupe.3G000700	Prupe.3G000700.1	ABA	PP2C	Protein phosphatase 2C family protein	22.213	22.4905	20.4672	11.2128	9.1012	9.94959	0.00123777	0.0124821	down	yes
Prupe.3G006100	Prupe.3G006100.1	ABA	PP2C	Protein phosphatase 2C family protein	30.619	27.2945	17.8888	4.29727	5.03071	4.54849	3.54001e-11	1.7103e-09	down	yes
Prupe.6G054500	Prupe.6G054500.1	ABA	PP2C	Protein phosphatase 2C family protein	89.3321	81.5665	19.6225	25.7517	22.3465	20.946	0.0043126	0.0346447	down	yes
Prupe.6G068800	Prupe.6G068800.1	ABA	PP2C	highly ABA-induced PP2C gene 3	52.6035	39.9037	67.441	13.9824	8.1234	8.77265	1.59966e-10	6.94391e-09	down	yes
Prupe.6G224900	Prupe.6G224900.1	ABA	PP2C	Protein phosphatase 2C family protein	10.0686	13.3268	11.2724	5.98518	5.20741	5.38728	0.0138831	0.0851353	down	yes
Prupe.7G184000	Prupe.7G184000.1	ABA	PP2C	Protein phosphatase 2C family protein	1.86073	2.3756	2.20833	0.672724	0.542918	0.664732	0.00563748	0.0430821	down	yes
Prupe.7G220600	Prupe.7G220600.1	ABA	PP2C	Protein phosphatase 2C family protein	77.206	69.5208	89.663	43.2638	29.9743	33.031	0.00112725	0.0114964	down	yes
Prupe.8G139700	Prupe.8G139700.1	ABA	PP2C	Protein phosphatase 2C family protein	84.7244	75.6576	96.0137	14.4549	21.3628	22.8671	8.313e-10	3.30645e-08	down	yes
Prupe.8G235000	Prupe.8G235000.6;Prupe.8G235000.1;Prupe.8G235000.4;Prupe.8G235000.2;Prupe.8G235000.5;Prupe.8G235000.3	ABA	PP2C	Protein phosphatase 2C family protein	2.81941	3.26333	2.09175	1.39974	1.39946	1.23073	0.0423658	0.190429	down	yes
Prupe.1G413500	Prupe.1G413500.1	ABA	PYR/PYL	PYR1-like 2	20.8231	19.0001	24.4833	11.7576	9.61799	10.0393	0.012491	0.0784551	down	yes
Prupe.2G256700	Prupe.2G256700.1	ABA	PYR/PYL	PYR1-like 4	2.88715	3.7782	3.35742	13.9924	25.1951	29.8939	1.76995e-09	6.71207e-08	up	yes
Prupe.1G521800	Prupe.1G521800.2;Prupe.1G521800.1	ABA	SNRK2	Protein kinase superfamily protein	4.76253	6.99298	2.81786	0.985997	1.86918	1.35862	0.00579543	0.0439748	down	yes
Prupe.5G054500	Prupe.5G054500.1	ABA	SNRK2	Protein kinase superfamily protein	24.218	22.4737	24.2392	88.5385	67.504	54.3015	2.11687e-08	6.67553e-07	up	yes
Prupe.7G138200	Prupe.7G138200.1;Prupe.7G138200.2	ABA	SNRK2	sucrose nonfermenting 1(SNF1)-related protein kinase 2.3	19.2059	23.5735	12.1493	63.7589	82.8666	54.9855	2.79266e-09	1.01385e-07	up	yes
Prupe.2G190400	Prupe.2G190400.1;Prupe.2G190400.2;Prupe.2G190400.3	AUX	ARF	auxin response factor 11	2.44273	1.53289	2.16201	0.769196	1.05257	0.671855	0.0328729	0.160452	down	yes
Prupe.2G213000	Prupe.2G213000.1;Prupe.2G213000.2	AUX	ARF	auxin response factor 16	10.0622	11.8581	9.97749	1.21282	1.38	1.25189	2.23787e-14	1.46085e-12	down	yes
Prupe.4G053800	Prupe.4G053800.2;Prupe.4G053800.1;Prupe.4G053800.3	AUX	ARF	Transcriptional factor B3 family protein / auxin-responsive factor AUX/IAA-related	11.8394	11.0372	11.1806	3.29093	4.05207	4.40747	1.65833e-05	0.000293302	down	yes
Prupe.5G123400	Prupe.5G123400.1	AUX	ARF	auxin response factor 9	1.24182	1.96972	0.337044	0.061515	0.18965	0.126368	0.000276128	0.00346741	down	yes
Prupe.2G247800	Prupe.2G247800.1	AUX	AUX	Transmembrane amino acid transporter family protein	29.5983	32.1782	43.2605	11.5658	10.4232	7.73931	7.75026e-08	2.24666e-06	down	yes
Prupe.3G134000	Prupe.3G134000.1	AUX	AUX	NA	5.04952	4.56865	4.97713	1.28513	0.912731	1.34106	8.46974e-05	0.00123629	down	yes
Prupe.6G273000	Prupe.6G273000.1	AUX	AUX	Transmembrane amino acid transporter family protein	6.0864	8.61443	3.8398	2.19198	2.3013	2.11341	0.00269362	0.0236009	down	yes
Prupe.3G233900	Prupe.3G233900.1	AUX	GH3	Auxin-responsive GH3 family protein	11.2342	10.9996	12.1276	3.36636	3.63872	3.5461	3.75057e-05	0.000604012	down	yes
Prupe.6G226100	Prupe.6G226100.1	AUX	GH3	Auxin-responsive GH3 family protein	0.079081	0.299883	0.263587	0.323983	0.811436	1.4474	0.00783506	0.0557575	up	yes
Prupe.8G137900	Prupe.8G137900.1	AUX	GH3	Auxin-responsive GH3 family protein	19.2377	17.4601	36.1961	85.4062	264.47	360.74	7.85895e-12	4.0243e-10	up	yes
Prupe.8G257800	Prupe.8G257800.1;Prupe.8G257800.2;Prupe.8G257800.3;Prupe.8G257800.4	AUX	GH3	putative indole-3-acetic acid-amido synthetase GH3.9	0.36799	0.223736	0.644372	1.78712	0.921568	0.941363	0.0110508	0.071891	up	yes
Prupe.2G078700	Prupe.2G078700.1	AUX	IAA	Transcriptional factor B3 family protein / auxin-responsive factor AUX/IAA-related	0.26732	0.504109	0.40842	1.76264	1.13911	1.36989	0.00399513	0.0326307	up	yes
Prupe.3G058600	Prupe.3G058600.1	AUX	IAA	phytochrome-associated protein 1	25.0911	25.5187	17.6179	44.3815	48.046	47.8656	4.50368e-05	0.000709921	up	yes
Prupe.3G064200	Prupe.3G064200.1	AUX	IAA	phytochrome-associated protein 2	15.1707	15.1015	10.3019	6.2031	5.1697	6.01191	0.00439629	0.0351518	down	yes
Prupe.3G074800	Prupe.3G074800.1	AUX	IAA	indole-3-acetic acid inducible 19	125.287	126.326	156.365	257.608	305.601	354.37	1.24094e-05	0.000224591	up	yes
Prupe.3G074900	Prupe.3G074900.1;Prupe.3G074900.2	AUX	IAA	AUX/IAA transcriptional regulator family protein	267.926	239.092	328.038	907.273	728.396	991.027	6.82198e-09	2.31501e-07	up	yes
Prupe.7G234800	Prupe.7G234800.1;Prupe.7G234800.2	AUX	IAA	indole-3-acetic acid 7;AUX/IAA transcriptional regulator family protein	9.05368	14.2021	24.2467	40.5768	48.6901	110.096	6.3665e-07	1.56446e-05	up	yes
Prupe.7G247500	Prupe.7G247500.1	AUX	IAA	indole-3-acetic acid inducible 11	0.0001	0.0001	0.0001	0.444549	2.58712	5.33709	4.89206e-13	2.88513e-11	up	yes
Prupe.8G232200	Prupe.8G232200.1;Prupe.8G232200.2;Prupe.8G232200.3	AUX	IAA	indole-3-acetic acid 7	317.342	230.776	479.251	949.544	551.368	749.547	0.000300439	0.0037181	up	yes
Prupe.1G067400	Prupe.1G067400.1	AUX	SAUR	SAUR-like auxin-responsive protein family	1.07943	0.779406	1.21124	0.349359	0.155484	0.102491	0.0069499	0.0508619	down	yes
Prupe.1G368100	Prupe.1G368100.1	AUX	SAUR	SAUR-like auxin-responsive protein family	4.05435	2.88549	3.89471	17.9351	11.5963	12.5129	3.45245e-08	1.0488e-06	up	yes
Prupe.2G140600	Prupe.2G140600.1	AUX	SAUR	SAUR-like auxin-responsive protein family	100.221	97.4213	17.56	2.86079	5.76444	7.6525	1.50943e-09	5.78829e-08	down	yes
Prupe.2G194600	Prupe.2G194600.1	AUX	SAUR	SAUR-like auxin-responsive protein family	4.49637	4.82362	1.65246	0.376864	0.663629	0.704441	0.000422921	0.00503706	down	yes
Prupe.2G211600	Prupe.2G211600.1	AUX	SAUR	SAUR-like auxin-responsive protein family	0.0001	0.0001	0.0001	3.50886	1.55608	1.12952	1.60692e-11	8.01258e-10	up	yes
Prupe.3G035000	Prupe.3G035000.1	AUX	SAUR	SAUR-like auxin-responsive protein family	12.4515	7.96973	16.8788	619.697	639.934	608.221	4.68878e-46	1.90934e-43	up	yes
Prupe.4G140200	Prupe.4G140200.1	AUX	SAUR	SAUR-like auxin-responsive protein family	19.2698	19.9514	33.077	9.14091	7.54087	6.89221	0.000113732	0.00159964	down	yes
Prupe.8G078700	Prupe.8G078700.1	AUX	SAUR	SAUR-like auxin-responsive protein family	0.577113	0.745595	0.364285	0.633008	1.8907	2.46276	0.027073	0.138995	up	yes
Prupe.8G080100	Prupe.8G080100.1	AUX	SAUR	SAUR-like auxin-responsive protein family	3.80661	2.86036	7.31048	11.9302	28.5836	38.7627	7.58744e-08	2.20694e-06	up	yes
Prupe.8G080500	Prupe.8G080500.1	AUX	SAUR	SAUR-like auxin-responsive protein family	0.0001	0.0001	0.0001	2.05026	4.12636	6.4337	3.02858e-10	1.26645e-08	up	yes
Prupe.8G080600	Prupe.8G080600.1	AUX	SAUR	SAUR-like auxin-responsive protein family	27.3956	24.4711	39.3531	46.7329	71.6072	90.6148	7.17037e-05	0.00106825	up	yes
Prupe.8G080700	Prupe.8G080700.1	AUX	SAUR	SAUR-like auxin-responsive protein family	4.37905	4.34128	11.0552	16.056	13.3873	18.8204	0.000468339	0.00546385	up	yes
Prupe.8G081000	Prupe.8G081000.1	AUX	SAUR	SAUR-like auxin-responsive protein family	46.7298	45.4406	66.1338	74.7751	111.921	139.878	0.000262063	0.00332497	up	yes
Prupe.8G081700	Prupe.8G081700.1	AUX	SAUR	SAUR-like auxin-responsive protein family	1.07795	0.815264	1.86418	2.81146	3.3082	3.61751	0.00780337	0.0555625	up	yes
Prupe.8G082100	Prupe.8G082100.1	AUX	SAUR	SAUR-like auxin-responsive protein family	2.97166	5.94441	16.86	42.8562	43.1862	62.6873	4.42622e-07	1.1149e-05	up	yes
Prupe.8G082200	Prupe.8G082200.1	AUX	SAUR	SAUR-like auxin-responsive protein family	18.4434	19.6386	17.6017	66.135	62.6746	70.0986	1.0914e-10	4.83579e-09	up	yes
Prupe.8G157800	Prupe.8G157800.1	AUX	SAUR	SAUR-like auxin-responsive protein family	9.70383	5.8866	10.6206	37.8335	77.8707	85.9844	1.13303e-12	6.52468e-11	up	yes
Prupe.8G157900	Prupe.8G157900.1	AUX	SAUR	SAUR-like auxin-responsive protein family	1.13662	1.48436	1.95287	4.8878	4.33987	6.26447	0.00293547	0.025153	up	yes
Prupe.5G074800	Prupe.5G074800.1	AUX	YUCCA	Flavin-binding monooxygenase family protein	23.1011	21.8655	19.0585	622.527	725.035	722.603	7.27651e-49	3.45695e-46	up	yes
Prupe.8G005000	Prupe.8G005000.1	AUX	YUCCA	Flavin-binding monooxygenase family protein	5.72724	4.174	4.59213	0.709807	0.722893	0.632672	8.90489e-08	2.54683e-06	down	yes
Prupe.1G126400	Prupe.1G126400.1;Prupe.1G126400.2	CTK	ARR-B	response regulator 1	63.1302	58.4467	70.0173	34.1211	24.3256	28.6706	0.00145024	0.0142877	down	yes
Prupe.1G151100	Prupe.1G151100.1	CTK	IPT	isopentenyltransferase 5	36.5314	31.9785	55.9162	13.9306	12.0751	11.778	5.5083e-06	0.000109545	down	yes
Prupe.1G261500	Prupe.1G261500.1	CTK	ARR-A	response regulator 3	28.2962	38.0751	16.9495	7.71827	9.45007	7.50775	1.47469e-05	0.000263549	down	yes
Prupe.1G494200	Prupe.1G494200.2;Prupe.1G494200.1;Prupe.1G494200.7;Prupe.1G494200.3;Prupe.1G494200.4;Prupe.1G494200.6;Prupe.1G494200.5	CTK	ARR-A	response regulator 9	8.62379	12.3328	8.74798	6.2395	4.66343	3.63418	0.0382077	0.176899	down	yes
Prupe.2G034700	Prupe.2G034700.1	CTK	ARR-A	response regulator 9	11.2331	10.2634	0.897079	1.49058	1.61357	1.2337	0.00359695	0.0298924	down	yes
Prupe.5G180500	Prupe.5G180500.1;Prupe.5G180500.2	CTK	ARR-A	response regulator 5	13.3803	22.3466	3.7111	0.79817	0.979743	0.477664	1.62889e-10	7.05232e-09	down	yes
Prupe.7G041600	Prupe.7G041600.1	CTK	ARR-A	response regulator 9	10.7788	19.3072	2.16388	3.68724	2.87509	3.16036	0.0144526	0.0875601	down	yes
Prupe.1G034300	Prupe.1G034300.1	ETH	ETR	Signal transduction histidine kinase, hybrid-type, ethylene sensor	26.3576	27.1315	19.2193	314.793	269.624	266.923	7.3721e-28	1.22413e-25	up	yes
Prupe.2G022600	Prupe.2G022600.1	ETH	SAMS	NA	0.665277	0.89013	0.726789	0.165237	0.190959	0.259435	0.00646429	0.0480064	down	yes
Prupe.2G272300	Prupe.2G272300.1	ETH	ERF	ethylene-responsive element binding factor 13	16.2683	22.3115	10.5555	58.9919	172.136	177.405	1.01559e-12	5.88804e-11	up	yes
Prupe.3G004000	Prupe.3G004000.1	ETH	SAMS	S-adenosylmethionine synthetase 2	789.304	883.801	677.745	230.049	320.6	331.082	7.62828e-05	0.00112763	down	yes
Prupe.4G176200	Prupe.4G176200.1	ETH	ERF	ethylene responsive element binding factor 4	397.904	354.332	369.623	74.3689	85.4122	80.4808	1.00742e-11	5.14328e-10	down	yes
Prupe.8G224600	Prupe.8G224600.1	ETH	ERF	ethylene response factor 1	0.711343	1.3584	0.10759	14.7564	21.7153	21.6487	1.54682e-12	8.84015e-11	up	yes
Prupe.7G236100	Prupe.7G236100.1	GA	DELLA	GRAS family transcription factor family protein	30.1933	33.8775	27.3985	10.2905	11.9567	13.1867	8.46305e-05	0.00123629	down	yes
Prupe.1G111900	Prupe.1G111900.1	GA	GA2ox	gibberellin 2-oxidase 6	65.5034	72.7047	28.971	145.912	511.971	589.77	2.3276e-09	8.59806e-08	up	yes
Prupe.3G179800	Prupe.3G179800.1;Prupe.3G179800.2;Prupe.3G179800.3;Prupe.3G179800.5;Prupe.3G179800.6;Prupe.3G179800.4;Prupe.3G179800.7	GA	PIF4	phytochrome interacting factor 4	2.50455	3.2438	1.45063	0.530892	0.512032	0.731723	0.00098556	0.0102906	down	yes
Prupe.1G306100	Prupe.1G306100.1	JA	AOC	allene oxide cyclase 3	340.195	629.141	96.3817	69.2266	111.433	119.735	0.00139523	0.0138094	down	yes
Prupe.3G239900	Prupe.3G239900.1	JA	AOC	allene oxide cyclase 4	81.2236	237.884	16.7534	9.88064	13.3754	16.9612	1.14212e-05	0.000208026	down	yes
Prupe.5G235300	Prupe.5G235300.4;Prupe.5G235300.5;Prupe.5G235300.2;Prupe.5G235300.1;Prupe.5G235300.6;Prupe.5G235300.3	JA	JAZ	jasmonate-zim-domain protein 3	11.8908	12.2272	10.6657	35.0692	30.5241	25.8815	1.16377e-07	3.26295e-06	up	yes
Prupe.6G324100	Prupe.6G324100.1;Prupe.6G324100.2	JA	LOX	lipoxygenase 1	0.899102	2.14496	0.204271	5.24575	16.6483	15.626	8.87268e-08	2.54187e-06	up	yes
Prupe.2G005300	Prupe.2G005300.1;Prupe.2G005300.2	JA	LOX2S	lipoxygenase 2	266.978	199.597	106.883	44.9934	39.9208	34.7301	2.61212e-08	8.15238e-07	down	yes
Prupe.2G005500	Prupe.2G005500.1	JA	LOX2S	lipoxygenase 2	21.2249	20.2187	6.78932	2.45412	2.43841	2.1784	1.66499e-09	6.34216e-08	down	yes
Prupe.2G195300	Prupe.2G195300.2;Prupe.2G195300.1	JA	MYC2	Basic helix-loop-helix (bHLH) DNA-binding family protein	6.53821	5.26232	7.84029	1.75031	1.656	2.93558	0.000858119	0.00909883	down	yes

## Sheet: Table S6
Table S6 DEGs involved in six plant hormone biosynthesis and signaling after NPA treatment
Gene_id	Transcript_id	Hormone	Gene Name	Description	FPKM.DPA70_1	FPKM.DPA70_2	FPKM.DPA70_3	FPKM.DPA70_P1	FPKM.DPA70_P2	FPKM.DPA70_P3	pval	qval	regulation	significant
Prupe.1G562000	Prupe.1G562000.1	ABA	ABF	Basic-leucine zipper (bZIP) transcription factor family protein	12.473	15.1657	10.5093	26.6633	73.7015	110.395	4.37941e-06	0.000242656	up	yes
Prupe.8G031500	Prupe.8G031500.1;Prupe.8G031500.4;Prupe.8G031500.2;Prupe.8G031500.3;Prupe.8G031500.5	ABA	ABF	Basic-leucine zipper (bZIP) transcription factor family protein	8.95697	8.96556	6.64817	11.8536	21.8687	29.854	0.00166572	0.0338886	up	yes
Prupe.1G437600	Prupe.1G437600.1	ABA	PP2C	Protein phosphatase 2C family protein	61.7059	54.7589	53.995	119.289	162.053	200.824	0.000456708	0.0120152	up	yes
Prupe.2G221800	Prupe.2G221800.2;Prupe.2G221800.4;Prupe.2G221800.3;Prupe.2G221800.1	ABA	PP2C	Protein phosphatase 2C family protein	4.26486	5.02791	3.55008	10.1797	9.99106	12.5251	0.00334752	0.0589217	up	yes
Prupe.3G235000	Prupe.3G235000.1	ABA	PP2C	Protein phosphatase 2C family protein	24.5938	21.8392	32.0341	17.2728	75.2346	105.469	0.0112874	0.14344	up	yes
Prupe.2G256700	Prupe.2G256700.1	ABA	PYR/PYL	PYR1-like 4	2.88715	3.7782	3.35742	21.7497	12.5646	19.6673	0.000203008	0.00615886	up	yes
Prupe.7G138200	Prupe.7G138200.1;Prupe.7G138200.2	ABA	SNRK2	sucrose nonfermenting 1(SNF1)-related protein kinase 2.3	19.2059	23.5735	12.1493	58.7374	57.4769	80.1911	4.17139e-05	0.00161895	up	yes
Prupe.4G138400	Prupe.4G138400.1;Prupe.4G138400.9;Prupe.4G138400.7;Prupe.4G138400.8;Prupe.4G138400.3;Prupe.4G138400.2;Prupe.4G138400.12;Prupe.4G138400.4;Prupe.4G138400.11;Prupe.4G138400.10;Prupe.4G138400.6;Prupe.4G138400.5	ABA	ABA3	molybdenum cofactor sulfurase (LOS5) (ABA3)	3.79768	5.94276	2.36412	2.01462	0.905706	0.56514	0.0208601	0.216674	down	yes
Prupe.1G255500	Prupe.1G255500.2;Prupe.1G255500.1	ABA	NCED	nine-cis-epoxycarotenoid dioxygenase 4	124.626	134.225	188.519	84.7677	48.6664	47.0151	0.0204809	0.214285	down	yes
Prupe.4G150100	Prupe.4G150100.1	ABA	NCED	nine-cis-epoxycarotenoid dioxygenase 3	149.927	128.327	137.128	11.8442	13.9709	3.33714	9.08146e-10	1.14228e-07	down	yes
Prupe.3G000700	Prupe.3G000700.1	ABA	PP2C	Protein phosphatase 2C family protein	22.213	22.4905	20.4672	12.8196	9.70085	6.91523	0.0323822	0.283723	down	yes
Prupe.3G006100	Prupe.3G006100.1	ABA	PP2C	Protein phosphatase 2C family protein	30.619	27.2945	17.8888	11.9347	4.62466	3.45291	0.00181956	0.0361645	down	yes
Prupe.6G054500	Prupe.6G054500.1	ABA	PP2C	Protein phosphatase 2C family protein	89.3321	81.5665	19.6225	14.8435	8.97626	15.236	0.0003628	0.00992345	down	yes
Prupe.6G068800	Prupe.6G068800.1	ABA	PP2C	highly ABA-induced PP2C gene 3	52.6035	39.9037	67.441	8.45956	10.7525	7.65309	3.25303e-07	2.38537e-05	down	yes
Prupe.6G224900	Prupe.6G224900.1	ABA	PP2C	Protein phosphatase 2C family protein	10.0686	13.3268	11.2724	3.99958	3.44316	2.0266	0.00543152	0.0863432	down	yes
Prupe.7G184000	Prupe.7G184000.1	ABA	PP2C	Protein phosphatase 2C family protein	1.86073	2.3756	2.20833	0.939403	0.348522	0.090889	0.0271302	0.255356	down	yes
Prupe.8G139700	Prupe.8G139700.1	ABA	PP2C	Protein phosphatase 2C family protein	84.7244	75.6576	96.0137	26.9613	39.6175	34.7716	0.0126459	0.154522	down	yes
Prupe.1G503100	Prupe.1G503100.1	AUX	AUX	like AUXIN RESISTANT 2	5.09134	4.64578	4.56336	3.40377	14.0619	16.3531	0.0250097	0.244036	up	yes
Prupe.2G078700	Prupe.2G078700.1	AUX	IAA	Transcriptional factor B3 family protein / auxin-responsive factor AUX/IAA-related	0.26732	0.504109	0.40842	1.19837	1.76314	1.80415	0.0112379	0.143127	up	yes
Prupe.3G058600	Prupe.3G058600.1	AUX	IAA	phytochrome-associated protein 1	25.0911	25.5187	17.6179	41.4142	71.8122	89.4421	0.000577781	0.0143701	up	yes
Prupe.2G211600	Prupe.2G211600.1	AUX	SAUR	SAUR-like auxin-responsive protein family	0.0001	0.0001	0.0001	2.30509	1.72833	3.0333	6.82682e-10	8.8451e-08	up	yes
Prupe.3G035000	Prupe.3G035000.1	AUX	SAUR	SAUR-like auxin-responsive protein family	12.4515	7.96973	16.8788	366.048	655.378	818.72	5.40202e-20	3.32455e-17	up	yes
Prupe.8G078700	Prupe.8G078700.1	AUX	SAUR	SAUR-like auxin-responsive protein family	0.577113	0.745595	0.364285	2.54811	1.80736	1.49615	0.0261376	0.250282	up	yes
Prupe.8G079100	Prupe.8G079100.1	AUX	SAUR	SAUR-like auxin-responsive protein family	0.0001	0.074406	0.649502	2.62233	2.35062	2.89844	0.00420374	0.0705345	up	yes
Prupe.8G079200	Prupe.8G079200.1	AUX	SAUR	SAUR-like auxin-responsive protein family	0.0001	0.0001	0.143397	2.06569	2.24412	2.06081	1.85408e-05	0.000817123	up	yes
Prupe.8G082200	Prupe.8G082200.1	AUX	SAUR	SAUR-like auxin-responsive protein family	18.4434	19.6386	17.6017	67.1105	93.4822	95.1987	3.12629e-07	2.3172e-05	up	yes
Prupe.8G157800	Prupe.8G157800.1	AUX	SAUR	SAUR-like auxin-responsive protein family	9.70383	5.8866	10.6206	17.8889	27.2563	36.146	0.00699128	0.103145	up	yes
Prupe.8G157900	Prupe.8G157900.1	AUX	SAUR	SAUR-like auxin-responsive protein family	1.13662	1.48436	1.95287	0.63379	8.55494	8.07603	0.0331912	0.288136	up	yes
Prupe.5G074800	Prupe.5G074800.1	AUX	YUCCA	Flavin-binding monooxygenase family protein	23.1011	21.8655	19.0585	477.056	695.51	1007.3	1.71824e-19	8.97235e-17	up	yes
Prupe.5G074900	Prupe.5G074900.1	AUX	YUCCA	Flavin-binding monooxygenase family protein	12.4761	13.7759	13.7257	25.4397	46.9134	58.2131	9.08401e-05	0.00304544	up	yes
Prupe.2G213000	Prupe.2G213000.1;Prupe.2G213000.2	AUX	ARF	auxin response factor 16	10.0622	11.8581	9.97749	2.44001	1.3899	0.487461	3.35821e-05	0.00135842	down	yes
Prupe.6G097700	Prupe.6G097700.2;Prupe.6G097700.4;Prupe.6G097700.3;Prupe.6G097700.1;Prupe.6G097700.5	AUX	ARF	auxin response factor 4	17.6558	20.8719	28.2361	8.75943	7.73767	2.99108	0.0016681	0.0338971	down	yes
Prupe.7G194200	Prupe.7G194200.2;Prupe.7G194200.1	AUX	ARF	auxin response factor 19	7.23503	8.18094	8.47542	3.60597	2.15136	1.91487	0.00269975	0.0498095	down	yes
Prupe.2G247800	Prupe.2G247800.1	AUX	AUX	Transmembrane amino acid transporter family protein	29.5983	32.1782	43.2605	9.98407	16.1025	14.0591	0.00865459	0.119884	down	yes
Prupe.8G137900	Prupe.8G137900.1	AUX	GH3	Auxin-responsive GH3 family protein	19.2377	17.4601	36.1961	2.89606	2.40291	0.57548	6.16651e-08	5.24719e-06	down	yes
Prupe.1G481700	Prupe.1G481700.1;Prupe.1G481700.3;Prupe.1G481700.2	AUX	IAA	indole-3-acetic acid inducible 29	1.48246	1.23239	1.82667	0.0001	0.356236	0.0001	0.0153157	0.175133	down	yes
Prupe.1G540700	Prupe.1G540700.1	AUX	IAA	indole-3-acetic acid inducible 9	155.413	155.825	261.033	38.2204	78.2158	75.1316	0.00701225	0.103278	down	yes
Prupe.3G074800	Prupe.3G074800.1	AUX	IAA	indole-3-acetic acid inducible 19	125.287	126.326	156.365	49.9826	34.2046	25.7324	0.000314567	0.00888625	down	yes
Prupe.8G215400	Prupe.8G215400.2;Prupe.8G215400.1	AUX	IAA	indole-3-acetic acid inducible 11	61.3815	59.9362	100.034	15.8917	16.3807	22.606	0.000224201	0.00670735	down	yes
Prupe.1G067400	Prupe.1G067400.1	AUX	SAUR	SAUR-like auxin-responsive protein family	1.07943	0.779406	1.21124	0.314429	0.181299	0.0001	0.0349639	0.296639	down	yes
Prupe.4G140200	Prupe.4G140200.1	AUX	SAUR	SAUR-like auxin-responsive protein family	19.2698	19.9514	33.077	11.5155	11.9823	6.30386	0.0396337	0.322611	down	yes
Prupe.8G005000	Prupe.8G005000.1	AUX	YUCCA	Flavin-binding monooxygenase family protein	5.72724	4.174	4.59213	1.49682	1.29634	1.38027	0.0151372	0.174112	down	yes
Prupe.8G209300	Prupe.8G209300.3;Prupe.8G209300.2;Prupe.8G209300.1	CTK	ARR	response regulator 24	0.888771	0.679516	0.876645	3.71553	7.08586	9.12211	9.02961e-05	0.00303311	up	yes
Prupe.1G150800	Prupe.1G150800.1	CTK	IPT	isopentenyltransferase 5	0.10825	0.026735	0.08747	0.152878	0.465124	0.917865	0.00542356	0.0862962	up	yes
Prupe.8G243600	Prupe.8G243600.1	CTK	IPT	isopentenyltransferase 3	0.07576	0.037422	0.125041	0.07379	2.07121	2.59217	0.000367972	0.0100172	up	yes
Prupe.6G332500	Prupe.6G332500.1	CTK	AHP	histidine-containing phosphotransmitter 1	1709.32	1374.34	1963.18	377.029	760.579	734.809	0.0133844	0.160836	down	yes
Prupe.1G261500	Prupe.1G261500.1	CTK	ARR-A	response regulator 3	28.2962	38.0751	16.9495	11.3371	8.31191	7.95329	0.00519416	0.0836502	down	yes
Prupe.2G034700	Prupe.2G034700.1	CTK	ARR-A	response regulator 9	11.2331	10.2634	0.897079	2.3689	1.19285	1.55617	0.0295292	0.269232	down	yes
Prupe.5G180500	Prupe.5G180500.1;Prupe.5G180500.2	CTK	ARR-A	response regulator 5	13.3803	22.3466	3.7111	4.89267	0.99504	0.736506	0.00379758	0.0650496	down	yes
Prupe.1G151100	Prupe.1G151100.1	CTK	IPT	isopentenyltransferase 5	36.5314	31.9785	55.9162	7.14855	14.7509	12.977	0.001685	0.0342001	down	yes
Prupe.1G034300	Prupe.1G034300.1	ETH	ETR	Signal transduction histidine kinase, hybrid-type, ethylene sensor	26.3576	27.1315	19.2193	78.7431	110.991	94.562	9.30545e-06	0.000471415	up	yes
Prupe.2G272300	Prupe.2G272300.1	ETH	ERF/AP2	ethylene-responsive element binding factor 13	16.2683	22.3115	10.5555	247.166	77.7778	93.5298	6.80194e-08	5.71761e-06	up	yes
Prupe.8G224600	Prupe.8G224600.1	ETH	ERF	ethylene response factor 1	0.711343	1.3584	0.10759	36.397	0.289831	0.061416	0.0087136	0.120411	up	yes
Prupe.3G004000	Prupe.3G004000.1	ETH	SAMS	S-adenosylmethionine synthetase 2	789.304	883.801	677.745	380.216	274.29	202.658	0.00766662	0.10991	down	yes
Prupe.3G217300	Prupe.3G217300.1;Prupe.3G217300.2	ETH	ACO	aconitase 3	179.228	193.365	167.488	108.998	81.2599	31.7	0.035187	0.297811	down	yes
Prupe.4G176200	Prupe.4G176200.1	ETH	ERF	ethylene responsive element binding factor 4	397.904	354.332	369.623	96.4897	44.3131	12.412	2.71567e-05	0.00111686	down	yes
Prupe.3G162500	Prupe.3G162500.1	GA	DELLA	RGA-like 2	9.07625	10.0404	13.0728	13.3253	24.5913	29.7172	0.00900752	0.122964	up	yes
Prupe.1G111900	Prupe.1G111900.1	GA	GA2ox	gibberellin 2-oxidase 6	65.5034	72.7047	28.971	402.307	74.9847	48.745	0.0115765	0.145098	up	yes
Prupe.4G150200	Prupe.4G150200.1	GA	GA2ox	Arabidopsis thaliana gibberellin 2-oxidase 1	65.3022	54.3737	27.2811	27.4341	19.9727	11.3284	0.0243117	0.24008	down	yes
Prupe.8G110100	Prupe.8G110100.1	JA	AOS	allene oxide synthase	0.084924	0.033209	0.117643	0.191811	0.778727	0.912907	0.00297957	0.0539327	up	yes
Prupe.2G246000	Prupe.2G246000.1	JA	COI1	RNI-like superfamily protein	16.0685	18.3156	17.3587	25.0767	37.4312	43.8388	0.00887902	0.121721	up	yes
Prupe.6G324100	Prupe.6G324100.1;Prupe.6G324100.2	JA	LOX	lipoxygenase 1	0.899102	2.14496	0.204271	12.1143	0.625171	0.848668	0.0420349	0.333345	up	yes
Prupe.1G306100	Prupe.1G306100.1	JA	AOC	allene oxide cyclase 3	340.195	629.141	96.3817	191.365	40.1824	28.1666	0.0148363	0.171814	down	yes
Prupe.3G239900	Prupe.3G239900.1	JA	AOC	allene oxide cyclase 4	81.2236	237.884	16.7534	18.6312	5.09249	1.45299	0.000133687	0.00428995	down	yes
Prupe.2G005300	Prupe.2G005300.1;Prupe.2G005300.2	JA	LOX2S	lipoxygenase 2	266.978	199.597	106.883	31.6783	34.2891	24.2133	2.25905e-06	0.000133307	down	yes
Prupe.2G005500	Prupe.2G005500.1	JA	LOX2S	lipoxygenase 2	21.2249	20.2187	6.78932	2.61799	2.42643	1.73389	2.65812e-06	0.000153193	down	yes
Prupe.4G047800	Prupe.4G047800.4;Prupe.4G047800.5;Prupe.4G047800.1;Prupe.4G047800.3;Prupe.4G047800.2	JA	LOX2S	lipoxygenase 3	72.5942	75.1247	89.9328	1.83577	6.52211	2.28745	4.43225e-12	9.4292e-10	down	yes
Prupe.2G195300	Prupe.2G195300.2;Prupe.2G195300.1	JA	MYC2	Basic helix-loop-helix (bHLH) DNA-binding family protein	6.53821	5.26232	7.84029	3.49796	0.800272	0.481796	0.0171276	0.189436	down	yes

## Sheet: Table S7
Table S7 DEGs involved in cell wall metabolism in response to auxin treatment
Gene_id	Transcript_id	Gene Name	Description	FPKM.DPA70_1	FPKM.DPA70_2	FPKM.DPA70_3	FPKM.DPA70_N1	FPKM.DPA70_N2	FPKM.DPA70_N3	FPKM.DPA70_P1	FPKM.DPA70_P2	FPKM.DPA70_P3	pval	qval	significant
Prupe.1G331000	Prupe.1G331000.3;Prupe.1G331000.1;Prupe.1G331000.2	EG	glycosyl hydrolase 9B1	10.6215	11.3113	14.8765	6.10838	5.7111	6.02312	5.72051	12.6622	16.7662	0.0338091	0.18773	yes
Prupe.5G118000	Prupe.5G118000.1	EG	glycosyl hydrolase 9C2	665.943	666.218	967.194	195.197	99.1392	113.247	68.342	166.078	36.3465	1.48881e-08	7.23753e-07	yes
Prupe.7G167300	Prupe.7G167300.1	EG	glycosyl hydrolase 9B5	1.2699	1.36387	0.343972	0.0001	0.031124	0.084829	0.17185	0.0001	0.0001	0.00355154	0.0353372	yes
Prupe.8G005900	Prupe.8G005900.1	EG	cellulase 3	6.16707	6.97691	9.52287	3.16525	1.78815	2.19276	1.02736	2.64375	1.76927	2.22746e-06	6.72087e-05	yes
Prupe.1G529500	Prupe.1G529500.1	PE	Plant invertase/pectin methylesterase inhibitor superfamily	0.065991	0.031845	0.100372	0.0001	3.9019	8.73655	13.536	0.0001	0.065271	0.0118634	0.0899357	yes
Prupe.3G263600	Prupe.3G263600.1;Prupe.3G263600.2	PE	pectin methylesterase 31	39.587	36.4479	47.5095	66.0978	58.0781	57.6133	63.4522	91.7363	115.996	0.0112682	0.0866313	yes
Prupe.4G025200	Prupe.4G025200.1	PE	methylesterase PCR A	4.17184	5.84542	5.63638	9.83305	6.28446	7.15502	2.969	14.0502	23.6691	0.04035	0.210645	yes
Prupe.8G264100	Prupe.8G264100.1	PE	Plant invertase/pectin methylesterase inhibitor superfamily	6.73876	8.18205	10.5522	0.848664	0.71962	0.983628	2.32482	1.61732	1.56324	5.5473e-09	2.91601e-07	yes
Prupe.7G269200	Prupe.7G269200.1	PL	Pectin lyase-like superfamily protein	0.123182	0.0001	0.0001	1.34397	0.83476	0.0001	0.0001	0.0001	0.0001	0.000858967	0.0111711	yes
Prupe.1G239900	Prupe.1G239900.1;Prupe.1G239900.2	PL	Pectate lyase family protein	20.9724	18.0249	31.2769	31.3807	25.7379	35.0122	9.07593	9.07777	3.80426	1.47022e-05	0.000357857	yes
Prupe.3G296600	Prupe.3G296600.1	PL	Pectin lyase-like superfamily protein	1.32116	1.32244	1.46018	0.379638	0.537718	0.347843	0.0001	0.098965	0.119075	0.000343408	0.00532252	yes
Prupe.5G161300	Prupe.5G161300.2;Prupe.5G161300.3;Prupe.5G161300.4;Prupe.5G161300.1;Prupe.5G161300.5	PL	Pectin lyase-like superfamily protein	1251.55	1227.02	2378.3	1135.46	845.917	866.769	425.433	649.526	269.237	0.00273742	0.0288271	yes
Prupe.1G069800	Prupe.1G069800.1	XET/XTH	xyloglucan endotransglycosylase 6	530.493	376.354	380.918	165.211	196.368	192.429	1017.34	793.047	558.717	2.99442e-05	0.000667324	yes
Prupe.1G088600	Prupe.1G088600.1	XET/XTH	xyloglucan endotransglycosylase 6	1.91608	1.37327	0.728802	4.42324	6.22401	5.89509	20.6679	15.3022	38.8096	1.29982e-14	1.82939e-12	yes
Prupe.1G088900	Prupe.1G088900.1	XET/XTH	xyloglucan endotransglycosylase 6	4.63472	1.21805	0.306504	2.60466	3.82562	4.77752	20.3721	8.49379	22.5515	0.00013855	0.00247236	yes

## Sheet: Table S8
Table S8 DEGs involved in sucrose metabolism in response to auxin treatment
Gene_id	Transcript_id	Gene Name	Description	FPKM.DPA70_1	FPKM.DPA70_2	FPKM.DPA70_3	FPKM.DPA70_N1	FPKM.DPA70_N2	FPKM.DPA70_N3	FPKM.DPA70_P1	FPKM.DPA70_P2	FPKM.DPA70_P3	pval	qval	significant
Prupe.4G256200	Prupe.4G256200.1;Prupe.4G256200.2	HK	hexokinase-like 1	17.9568	18.5816	13.9703	32.6511	37.6162	38.8002	61.9834	51.7284	51.1931	1.67735e-05	0.000398816	yes
Prupe.3G048300	Prupe.3G048300.2;Prupe.3G048300.1	INV	Glycosyl hydrolases family 32 protein	2.39523	2.64989	0.499899	0.282396	7.74276	8.32137	41.4539	0.870272	1.10733	0.0360239	0.196159	yes
Prupe.1G196700	Prupe.1G196700.1	FK	pfkB-like carbohydrate kinase family protein	29.319	36.7937	13.7745	77.3748	132.219	138.389	60.2908	78.0765	101.451	1.54291e-05	0.000372433	yes
Prupe.1G159700	Prupe.1G159700.3;Prupe.1G159700.2;Prupe.1G159700.1	SPS	sucrose phosphate synthase 3F	11.4688	9.50227	15.4889	3.0933	1.9153	1.61917	1.27678	1.51656	0.573183	5.39887e-14	6.82761e-12	yes
Prupe.1G483200	Prupe.1G483200.1;Prupe.1G483200.2	SPS	sucrose phosphate synthase 1F;sucrose phosphate synthase 2F	3.89623	3.11165	4.5099	11.6023	5.41637	5.88671	3.11057	5.36146	4.32706	0.0446309	0.224337	yes
Prupe.7G249900	Prupe.7G249900.1	SPS	sucrose phosphate synthase 1F	59.4741	58.2724	63.9107	47.5171	33.4694	37.8337	33.6263	32.7833	28.9594	0.0361513	0.196424	yes
Prupe.3G014100	Prupe.3G014100.3;Prupe.3G014100.2;Prupe.3G014100.1	SUS	sucrose synthase 6	1.26804	1.51725	1.01316	3.67676	2.39234	1.9419	1.87082	4.291	6.86598	0.0141018	0.10149	yes
Prupe.7G192300	Prupe.7G192300.3;Prupe.7G192300.5;Prupe.7G192300.1;Prupe.7G192300.2;Prupe.7G192300.4;Prupe.7G192300.6	SUS	sucrose synthase 4	240.275	198.167	275.705	1428.46	1216.07	1224.6	464.079	843.737	801.924	2.51769e-05	0.000572119	yes
Prupe.8G264300	Prupe.8G264300.1	SUS	sucrose synthase 3	248.952	230.661	260.117	1288.29	1361.96	1228.2	1102.06	1444.86	1932.75	1.16518e-06	3.76822e-05	yes

## Sheet: Table S9
Table S9 DEGs involved in phenylalanine metabolism in response to auxin treatment
Gene_id	Transcript_id	Gene name	Description	FPKM.DPA70_1	FPKM.DPA70_2	FPKM.DPA70_3	FPKM.DPA70_N1	FPKM.DPA70_N2	FPKM.DPA70_N3	FPKM.DPA70_P1	FPKM.DPA70_P2	FPKM.DPA70_P3	pval	qval	significant
Prupe.1G580500	Prupe.1G580500.1	CYP98A	cytochrome P450, family 98, subfamily A, polypeptide 3	11.4296	15.684	11.0252	195.543	217.724	214.312	68.9985	157.914	225.76	3.6337e-14	4.69743e-12	yes
Prupe.8G128100	Prupe.8G128100.1;Prupe.8G128100.4;Prupe.8G128100.3;Prupe.8G128100.2	CCoAMT	caffeoyl-CoA O-methyltransferase 5	72.9739	158.854	23.0179	13.7037	46.3465	49.0263	39.8508	19.4151	22.0763	0.0125402	0.0934062	yes
Prupe.3G101900	Prupe.3G101900.1	HCT	hydroxycinnamoyl-CoA shikimate/quinate hydroxycinnamoyl transferase	4.96859	5.88748	2.96315	3.8024	6.84464	8.13432	10.2785	8.91753	16.3521	0.019063	0.125827	yes
Prupe.3G107300	Prupe.3G107300.1	4CL	4-coumarate:CoA ligase 2	16.9829	28.3815	8.7005	3.57915	7.81107	8.03753	14.9884	4.6007	11.2646	0.02091	0.134014	yes
Prupe.5G086700	Prupe.5G086700.1;Prupe.5G086700.2;Prupe.5G086700.3	LDOX	leucoanthocyanidin dioxygenase	113.3	117.242	155.738	222.242	215.48	203.579	156.268	349.321	412.037	0.0265763	0.158513	yes
Prupe.5G203600	Prupe.5G203600.1	CYP75B1	Cytochrome P450 superfamily protein	192.526	234.445	224.4	126.497	118.029	123.16	149.361	101.878	80.9362	0.0360703	0.196232	yes
Prupe.2G211800	Prupe.2G211800.1;Prupe.2G211800.2;Prupe.2G211800.3	PAL	PHE ammonia lyase 1;phenylalanine ammonia-lyase 2	8.16289	11.0802	3.7492	1.643	3.87844	3.82629	15.0463	3.25738	5.0694	0.0470377	0.261403	yes
Prupe.3G101800	Prupe.3G101800.1	HCT	hydroxycinnamoyl-CoA shikimate/quinate hydroxycinnamoyl transferase	0.938663	1.30437	2.4519	0.365497	0.567236	0.367834	0.710419	1.3451	1.88167	0.0486621	0.318588	yes

## Sheet: Table S10
Table S10 TFs in response to auxin treatment
Gene_id	Transcript_id	TFs	Description	FPKM.DPA70_1	FPKM.DPA70_2	FPKM.DPA70_3	FPKM.DPA70_N1	FPKM.DPA70_N2	FPKM.DPA70_N3	FPKM.DPA70_P1	FPKM.DPA70_P2	FPKM.DPA70_P3
Prupe.1G276000	Prupe.1G276000.1	DOF	cycling DOF factor 2	3.26773	4.29931	2.6408	1.77188	1.67943	1.64364	2.13366	3.59494	4.91181
Prupe.1G388600	Prupe.1G388600.1;Prupe.1G388600.2	DOF	OBF binding protein 1	16.0366	19.6677	12.2116	3.17452	5.71788	8.06111	12.0687	5.56854	6.07484
Prupe.2G192300	Prupe.2G192300.1;Prupe.2G192300.2	DOF	Dof-type zinc finger DNA-binding family protein	1.67209	2.31194	3.61686	3.95163	2.76818	2.53315	1.43086	3.81404	5.53561
Prupe.2G233600	Prupe.2G233600.1;Prupe.2G233600.2	DOF	OBF-binding protein 3	4.14142	3.62017	4.20854	3.22996	2.73319	1.96572	1.39903	4.83671	5.5918
Prupe.2G314800	Prupe.2G314800.1;Prupe.2G314800.3;Prupe.2G314800.2	DOF	Dof-type zinc finger DNA-binding family protein	7.5845	6.67992	9.13554	4.39007	3.34004	3.22369	2.28131	8.48779	7.02968
Prupe.3G052300	Prupe.3G052300.1	DOF	DOF zinc finger protein 1	9.83129	10.3664	9.11017	5.88043	6.40804	7.5659	13.9894	8.51973	10.0891
Prupe.3G266200	Prupe.3G266200.1	DOF	cycling DOF factor 2	20.5873	21.6381	18.8001	14.6571	14.0916	14.9	13.056	27.0419	41.6381
Prupe.4G042500	Prupe.4G042500.1	DOF	Dof-type zinc finger DNA-binding family protein	4.58899	3.76737	4.11117	3.76328	2.08989	2.78538	2.67005	5.51048	6.15897
Prupe.4G050200	Prupe.4G050200.1;Prupe.4G050200.2	DOF	OBF binding protein 4	0.199819	0.080107	0.183626	0.0001	0.095581	0.058172	0.160239	0.105471	0.04175
Prupe.4G050300	Prupe.4G050300.1	DOF	Dof-type zinc finger DNA-binding family protein	5.08856	4.46389	6.02572	3.77384	3.28089	3.506	2.30729	3.36702	2.40042
Prupe.4G061400	Prupe.4G061400.1	DOF	Dof-type zinc finger DNA-binding family protein	0.970106	0.860421	1.63424	3.18062	3.2921	2.89807	1.20251	3.75562	4.57564
Prupe.5G126800	Prupe.5G126800.1	DOF	Dof-type zinc finger DNA-binding family protein	10.0568	9.97368	12.7752	17.4993	13.2799	11.967	5.28108	14.0588	16.4436
Prupe.5G173100	Prupe.5G173100.1	DOF	Dof-type zinc finger DNA-binding family protein	2.14633	2.155	3.50409	3.12309	1.60593	2.44415	1.56073	5.81158	6.6611
Prupe.5G194600	Prupe.5G194600.1	DOF	cycling DOF factor 3	8.33804	9.51208	6.8916	6.06859	7.7073	6.866	9.31492	35.74	56.054
Prupe.5G210200	Prupe.5G210200.1	DOF	OBF binding protein 4	10.7699	18.183	7.03695	34.6424	35.0557	32.8935	12.2127	19.9834	30.5749
Prupe.6G079500	Prupe.6G079500.1	DOF	OBF-binding protein 3	4.87892	3.3985	4.4699	5.62761	3.28715	3.23909	3.3926	11.7417	17.8691
Prupe.6G092600	Prupe.6G092600.1	DOF	Dof-type zinc finger DNA-binding family protein	9.77784	11.6355	12.8423	16.2732	18.5684	17.5125	2.54537	7.48448	6.69473
Prupe.6G205200	Prupe.6G205200.1	DOF	Dof-type zinc finger DNA-binding family protein	0.0001	0.0001	0.0001	0.0001	0.0001	0.0001	0.0001	0.0001	0.0001
Prupe.6G253300	Prupe.6G253300.1	DOF	DNA binding with one finger 2.4	2.28551	2.34401	3.12237	1.49067	1.00532	0.846445	0.694631	2.6839	3.61316
Prupe.7G016400	Prupe.7G016400.2;Prupe.7G016400.1	DOF	cycling DOF factor 2	0.199331	0.0001	0.0723779	0.133595	0.0743757	0.115493	0.112046	0.0960242	0.0810696
Prupe.7G140700	Prupe.7G140700.1	DOF	TARGET OF MONOPTEROS 6	3.95017	4.77631	4.75516	4.24338	3.76348	3.88137	0.967993	6.82639	7.86796
Prupe.7G142500	Prupe.7G142500.1	DOF	OBF binding protein 1	8.1272	9.87562	16.8582	0.389934	0.474407	0.498422	0.78635	1.67633	1.92834
Prupe.8G022200	Prupe.8G022200.1	DOF	Dof-type zinc finger DNA-binding family protein	4.68711	2.43548	3.70453	0.815039	0.652839	1.05951	1.61945	0.814187	0.465019
Prupe.1G249600	Prupe.1G249600.1	HB	KNOTTED1-like homeobox gene 6	2.44615	1.69023	1.61217	1.48853	1.56448	1.55285	0.553361	2.03218	2.53843
Prupe.1G267100	Prupe.1G267100.1	HB	homeobox protein 54	19.9544	22.493	19.3181	16.336	20.6327	18.1418	18.7016	11.232	10.6865
Prupe.1G267300	Prupe.1G267300.1;Prupe.1G267300.3;Prupe.1G267300.2	HB	Homeobox-leucine zipper protein family	7.44808	8.86715	4.95405	1.90956	6.02431	8.75886	20.3866	2.01719	2.23786
Prupe.1G271400	Prupe.1G271400.2;Prupe.1G271400.1	HB	Homeobox-leucine zipper protein family	31.596	29.1055	45.4531	36.2486	22.5354	20.4886	21.8541	37.2305	18.7742
Prupe.1G325000	Prupe.1G325000.1;Prupe.1G325000.2	HB	homeobox-leucine zipper protein 17	1.2252	2.80032	0.422295	0.94772	5.77041	6.55769	0.828237	0.0001	0.35583
Prupe.1G373600	Prupe.1G373600.2;Prupe.1G373600.3;Prupe.1G373600.1;Prupe.1G373600.4	HB	BEL1-like homeodomain 3	7.8889	11.2139	4.70117	3.4306	4.44575	4.10333	7.69241	4.78597	5.93117
Prupe.1G373700	Prupe.1G373700.1;Prupe.1G373700.2;Prupe.1G373700.3;Prupe.1G373700.5;Prupe.1G373700.4	HB	BEL1-like homeodomain 11	3.63262	2.41906	4.14988	1.18081	1.2388	1.10213	1.84312	1.65348	1.16681
Prupe.1G378200	Prupe.1G378200.4;Prupe.1G378200.3;Prupe.1G378200.2;Prupe.1G378200.1	HB	homeobox protein 33	0.0308816	0.0447068	0.0001	0.0001	0.0001	0.0001	0.0001	0.0001	0.0001
Prupe.1G413700	Prupe.1G413700.1	HB	homeobox gene 1	1.62197	2.04476	2.58067	1.10096	0.663545	0.22335	0.452477	1.19033	1.02651
Prupe.1G416700	Prupe.1G416700.1;Prupe.1G416700.2	HB	KNOTTED-like from Arabidopsis thaliana	0.864678	0.677432	0.699155	0.474301	0.336362	0.200563	0.328743	0.440516	0.246735
Prupe.1G416800	Prupe.1G416800.1	HB	Homeobox-leucine zipper protein family	16.9887	20.7981	13.4978	49.8292	37.1707	36.4462	29.9554	29.5668	15.9957
Prupe.1G432100	Prupe.1G432100.1	HB	WUSCHEL related homeobox 4	2.08072	3.82693	3.74309	0.808509	0.830872	0.803636	0.431382	2.52348	2.41632
Prupe.1G447100	Prupe.1G447100.1;Prupe.1G447100.2	HB	homeobox gene 8	6.18011	5.66681	6.55107	4.56901	4.16068	4.391	2.14493	2.51999	1.60835
Prupe.1G486200	Prupe.1G486200.2;Prupe.1G486200.1	HB	KNOTTED1-like homeobox gene 3	80.9255	97.725	71.4411	44.0161	42.4302	37.0094	41.6144	29.6351	23.0747
Prupe.1G523000	Prupe.1G523000.1	HB	homeobox protein 6	7.74483	14.7684	5.6217	0.584762	5.11468	6.845	11.756	1.93823	1.8361
Prupe.1G527100	Prupe.1G527100.1	HB	homeobox protein 22	0.0001	0.0001	0.0001	0.0001	0.0001	0.0001	0.0001	0.0001	0.0001
Prupe.1G586000	Prupe.1G586000.1	HB	homeobox protein 31	0.086335	0.033473	0.024337	0.035334	0.025335	0.0001	0.0001	0.0001	0.0166
Prupe.2G004000	Prupe.2G004000.3;Prupe.2G004000.1;Prupe.2G004000.2;Prupe.2G004000.5;Prupe.2G004000.6;Prupe.2G004000.4	HB	homeobox from Arabidopsis thaliana	4.23959	4.60534	1.54303	2.94327	4.03272	3.6816	1.69415	6.13164	9.46977
Prupe.2G127300	Prupe.2G127300.1	HB	homeobox-leucine zipper protein 3	0.934061	1.11625	0.772491	0.346251	0.388664	0.569365	0.277829	0.450695	0.664275
Prupe.2G156900	Prupe.2G156900.2;Prupe.2G156900.1	HB	Homeobox-leucine zipper family protein / lipid-binding START domain-containing protein	12.7971	16.7071	5.78562	2.78466	8.4874	12.2093	24.8438	3.21675	1.98449
Prupe.2G194400	Prupe.2G194400.1	HB	homeobox 7	93.3052	83.2004	118.729	49.7877	41.9273	40.568	29.9596	39.1899	54.5055
Prupe.2G241700	Prupe.2G241700.1	HB	POX (plant homeobox) family protein	7.33542	6.98182	4.52978	2.22285	4.15273	4.8216	6.91472	12.019	18.4387
Prupe.2G291400	Prupe.2G291400.1	HB	Homeobox-leucine zipper family protein / lipid-binding START domain-containing protein	0.807221	0.926966	0.086396	0.01144	0.689749	0.83362	1.99858	0.0001	0.037584
Prupe.2G316600	Prupe.2G316600.1	HB	homeobox 7	5.87207	7.31953	6.28222	1.59877	1.75591	1.07335	3.18844	7.25801	11.4836
Prupe.3G015300	Prupe.3G015300.1	HB	homeodomain GLABROUS 11	0.999119	0.967395	1.34075	1.12431	0.807608	0.676801	0.548582	1.62143	1.97989
Prupe.3G029400	Prupe.3G029400.1;Prupe.3G029400.4;Prupe.3G029400.6;Prupe.3G029400.5;Prupe.3G029400.2;Prupe.3G029400.3	HB	Homeodomain-like transcriptional regulator	6.08004	6.15783	5.66709	5.20325	3.99433	4.71518	6.21389	4.56155	2.72152
Prupe.3G060700	Prupe.3G060700.1	HB	Homeobox-leucine zipper family protein / lipid-binding START domain-containing protein	33.8367	34.8078	42.079	52.0439	36.7619	32.9487	31.2941	45.6307	49.3602
Prupe.3G067200	Prupe.3G067200.1	HB	HD-ZIP IV family of homeobox-leucine zipper protein with lipid-binding START domain	22.8015	29.3873	23.4921	10.2526	10.7447	10.5009	25.1794	6.8359	6.57696
Prupe.3G218500	Prupe.3G218500.4;Prupe.3G218500.1;Prupe.3G218500.3;Prupe.3G218500.2	HB	homeodomain GLABROUS 2	4.65539	7.54888	0.0001	0.0001	1.93928	1.95578	12.394	0.046542	0.0001
Prupe.3G267800	Prupe.3G267800.1	HB	homeobox protein 30	56.7954	67.5248	59.705	37.026	34.4709	35.8366	56.4015	32.745	18.3587
Prupe.3G269900	Prupe.3G269900.1;Prupe.3G269900.2	HB	homeobox 3	0.794042	1.14465	0.778155	0.676229	0.398539	0.32346	0.455882	0.599729	0.208817
Prupe.3G283200	Prupe.3G283200.1	HB	homeobox 1	23.9378	20.4311	18.1442	16.4249	13.3004	12.7621	10.8847	28.5419	24.6508
Prupe.4G015200	Prupe.4G015200.1;Prupe.4G015200.2	HB	KNOX/ELK homeobox transcription factor	0.0001	0.0001	0.0001	0.0237599	0.0001	0.0001	0.0001	0.0530857	0.0722702
Prupe.4G052600	Prupe.4G052600.1	HB	homeobox-1	22.8139	25.5669	19.2722	17.112	16.3191	16.5749	17.553	16.3546	15.506
Prupe.4G090100	Prupe.4G090100.1	HB	Homeobox-leucine zipper family protein / lipid-binding START domain-containing protein	7.62197	9.55785	11.9129	18.0593	14.0366	12.7878	6.64277	31.1451	44.4245
Prupe.4G267700	Prupe.4G267700.2;Prupe.4G267700.1	HB	Homeodomain-like superfamily protein	12.626	11.8559	11.8451	14.925	13.5406	12.9012	10.7589	15.0736	14.4244
Prupe.5G009600	Prupe.5G009600.1;Prupe.5G009600.2	HB	WUSCHEL related homeobox 13	50.475	48.8205	58.5609	35.2467	39.6236	36.7498	25.6834	28.0761	26.3531
Prupe.5G029000	Prupe.5G029000.1	HB	homeobox-7	5.74682	9.62664	0.0001	0.0001	1.70111	1.95463	6.59771	0.0001	0.025662
Prupe.5G064300	Prupe.5G064300.1	HB	homeobox protein 2	28.0468	35.0784	23.689	27.9594	46.1694	49.218	22.6003	16.3703	14.7955
Prupe.5G088100	Prupe.5G088100.2;Prupe.5G088100.1	HB	KNOTTED-like homeobox of Arabidopsis thaliana 7	53.8367	78.3212	38.842	31.6363	39.5389	40.5208	73.8217	28.6612	24.0041
Prupe.5G104600	Prupe.5G104600.2;Prupe.5G104600.1	HB	POX (plant homeobox) family protein	0.923731	2.01022	0.0001	0.031211	0.202422	0.217974	1.31652	0.0001	0.0001
Prupe.5G185900	Prupe.5G185900.1	HB	homeobox 1	237.852	246.3	247.303	215.035	169.101	167.958	187.374	162.616	125.138
Prupe.5G232600	Prupe.5G232600.1	HB	WUSCHEL related homeobox 1	0.0001	0.0001	0.0001	0.0001	0.0001	0.0001	0.0001	0.0001	0.0001
Prupe.5G239000	Prupe.5G239000.1	HB	homeobox protein 33	3.20484	4.95932	8.16606	8.86878	4.58858	4.30775	0.788845	3.3104	5.47192
Prupe.5G240900	Prupe.5G240900.1	HB	homeodomain GLABROUS 11	0.0001	0.0001	0.0001	0.0001	0.0001	0.0001	0.020825	0.0001	0.026746
Prupe.6G102300	Prupe.6G102300.1	HB	Homeobox-leucine zipper family protein / lipid-binding START domain-containing protein	10.0259	11.0982	9.28041	6.27527	7.15602	6.78511	4.66179	5.11826	4.81004
Prupe.6G105100	Prupe.6G105100.3;Prupe.6G105100.1;Prupe.6G105100.6;Prupe.6G105100.2;Prupe.6G105100.5;Prupe.6G105100.4	HB	POX (plant homeobox) family protein	6.81616	10.0649	1.61457	0.543195	2.62643	1.84948	4.97574	0.706193	0.912899
Prupe.6G144900	Prupe.6G144900.1	HB	BEL1-like homeodomain 1	133.914	147.876	121.509	147.302	106.309	102.512	147.088	116.057	104.275
Prupe.6G193400	Prupe.6G193400.2;Prupe.6G193400.1	HB	homeobox protein 6	126.084	175.745	66.4133	66.5708	79.0849	74.8643	98.4407	76.0174	77.7727
Prupe.6G196000	Prupe.6G196000.1;Prupe.6G196000.2	HB	homeobox protein 22	2.85439	2.76957	4.23609	1.60111	1.89191	1.61232	1.20566	2.51519	1.74681
Prupe.6G213800	Prupe.6G213800.1	HB	Homeobox-leucine zipper protein family	2.5393	4.0593	1.69631	0.796456	3.70062	4.2072	9.24821	1.55149	1.55723
Prupe.6G263900	Prupe.6G263900.3;Prupe.6G263900.1;Prupe.6G263900.2	HB	POX (plant homeobox) family protein	3.12782	4.03376	2.719	1.27941	1.74964	1.93804	3.03222	3.47196	3.13801
Prupe.6G312900	Prupe.6G312900.1	HB	KNOTTED1-like homeobox gene 6	2.95453	2.48228	2.28946	1.03068	1.04139	0.808843	1.21318	1.09864	0.427159
Prupe.7G079300	Prupe.7G079300.1;Prupe.7G079300.2	HB	homeobox from Arabidopsis thaliana	7.4826	7.99006	3.45794	5.63868	9.70492	10.9427	17.4099	4.40919	6.63657
Prupe.7G094300	Prupe.7G094300.1	HB	BEL1-like homeodomain 1	275.198	310.826	246.7	128.066	111.223	106.38	172.712	159.393	125.278
Prupe.7G146900	Prupe.7G146900.1;Prupe.7G146900.2	HB	BEL1-like homeodomain 4	9.01816	8.07725	7.82248	4.89783	5.32521	5.25274	6.06842	4.89197	4.11291
Prupe.7G149700	Prupe.7G149700.1	HB	homeobox protein 40	6.71447	4.49106	2.7225	9.76376	9.08349	7.72927	5.66372	9.80478	0.777851
Prupe.7G155700	Prupe.7G155700.3;Prupe.7G155700.2;Prupe.7G155700.1	HB	homeobox protein 24	0.531885	0.307142	0.862774	0.430748	0.288368	0.269035	0.217441	0.514461	0.634822
Prupe.7G183300	Prupe.7G183300.1;Prupe.7G183300.2;Prupe.7G183300.3	HB	WUSCHEL related homeobox 13	21.8927	24.7661	24.8562	54.2683	79.3052	103.993	49.7307	62.5353	77.7374
Prupe.7G254700	Prupe.7G254700.1;Prupe.7G254700.2	HB	KNOTTED1-like homeobox gene 3	58.4683	57.1845	52.2179	16.6813	22.9485	19.2383	29.6749	20.8332	16.8682
Prupe.8G089800	Prupe.8G089800.2;Prupe.8G089800.1;Prupe.8G089800.3	HB	BEL1-like homeodomain 6	26.364	27.5787	24.8426	22.9537	19.2521	18.8388	22.5373	20.1646	20.7024
Prupe.8G137800	Prupe.8G137800.5;Prupe.8G137800.8;Prupe.8G137800.1;Prupe.8G137800.4;Prupe.8G137800.6;Prupe.8G137800.2;Prupe.8G137800.9;Prupe.8G137800.3;Prupe.8G137800.7	HB	Homeodomain-like protein with RING/FYVE/PHD-type zinc finger domain	7.10511	8.18146	6.73513	7.92127	8.61783	11.1376	7.67895	7.53822	8.95511
Prupe.8G255600	Prupe.8G255600.1;Prupe.8G255600.2	HB	Homeodomain-like superfamily protein	5.63656	6.53929	6.40429	4.8297	5.0077	5.58158	5.92904	6.93546	8.4939
Prupe.1G048600	Prupe.1G048600.1	MADS-box	K-box region and MADS-box transcription factor family protein	2.2832	2.84563	2.26146	1.7751	1.88986	1.47213	2.09795	2.61682	1.33073
Prupe.1G223600	Prupe.1G223600.1	MADS-box	K-box region and MADS-box transcription factor family protein	143.273	138.179	103.445	156.727	184.72	177.976	196.51	149.425	165.147
Prupe.1G276600	Prupe.1G276600.2;Prupe.1G276600.4;Prupe.1G276600.1;Prupe.1G276600.6;Prupe.1G276600.3;Prupe.1G276600.5	MADS-box	AGAMOUS-like 30	9.87656	10.1763	11.4265	15.1973	12.6358	13.4583	11.8019	17.642	19.3467
Prupe.1G371300	Prupe.1G371300.7;Prupe.1G371300.2;Prupe.1G371300.3;Prupe.1G371300.1;Prupe.1G371300.4;Prupe.1G371300.6;Prupe.1G371300.5	MADS-box	K-box region and MADS-box transcription factor family protein	2.11179	2.4142	2.01135	0.446264	0.307109	0.373928	0.514557	1.44049	2.00228
Prupe.1G531100	Prupe.1G531100.2;Prupe.1G531100.1	MADS-box	K-box region and MADS-box transcription factor family protein ;AGAMOUS-like 24	2.52452	2.18585	1.21908	1.24321	1.10753	1.34977	2.63231	1.82341	2.22636
Prupe.1G531400	Prupe.1G531400.1	MADS-box	K-box region and MADS-box transcription factor family protein	91.5587	81.8017	99.7316	91.293	88.7092	80.7149	88.0036	148.846	170.454
Prupe.1G531500	Prupe.1G531500.1	MADS-box	AGAMOUS-like 24	6.30977	5.16017	4.67747	4.95126	4.78214	5.42054	6.52487	7.27094	8.72806
Prupe.1G531600	Prupe.1G531600.1	MADS-box	K-box region and MADS-box transcription factor family protein	10.2975	8.78504	14.6329	10.773	9.84058	9.28195	9.20203	24.6203	35.3107
Prupe.1G531700	Prupe.1G531700.1	MADS-box	K-box region and MADS-box transcription factor family protein	4.79023	2.55496	3.76006	4.33905	4.64844	2.47392	3.88719	6.13519	8.71894
Prupe.1G538800	Prupe.1G538800.2;Prupe.1G538800.3;Prupe.1G538800.1	MADS-box	AGAMOUS-like 16	1.77593	2.16661	1.78425	2.11032	2.26644	2.11937	2.29874	2.14232	2.71301
Prupe.1G548000	Prupe.1G548000.1;Prupe.1G548000.2	MADS-box	AGAMOUS-like 12	1.90468	1.74116	3.39389	3.92253	2.54728	2.42821	2.88722	12.2837	25.4059
Prupe.1G549600	Prupe.1G549600.3;Prupe.1G549600.1;Prupe.1G549600.2	MADS-box	K-box region and MADS-box transcription factor family protein	3.98181	4.30596	5.29081	5.81914	5.71515	3.97233	1.73904	6.58864	9.72306
Prupe.1G554100	Prupe.1G554100.1	MADS-box	AGAMOUS-like 87	0.644575	0.741144	0.570411	0.744145	0.613434	0.319306	0.442	0.684991	0.597154
Prupe.2G009700	Prupe.2G009700.2;Prupe.2G009700.1	MADS-box	AGAMOUS-like 26	6.25701	6.92336	6.27868	18.2459	16.5283	16.5928	10.5326	18.0419	21.6295
Prupe.2G023100	Prupe.2G023100.1;Prupe.2G023100.2	MADS-box	AGAMOUS-like 15	0.12383	0.0001	0.0673271	1.07525	0.961216	1.39128	2.50838	15.4856	23.4429
Prupe.2G151000	Prupe.2G151000.1	MADS-box	AGAMOUS-like 6	0.0001	0.0001	0.0001	0.097894	0.082026	0.250495	0.0001	1.39922	2.77538
Prupe.2G151200	Prupe.2G151200.1;Prupe.2G151200.2	MADS-box	AGAMOUS-like 20	1.48267	1.87861	0.733175	0.491455	0.341638	0.536814	0.713739	1.18534	2.14226
Prupe.2G287500	Prupe.2G287500.1	MADS-box	AGAMOUS-like 42	0.102993	0.10871	0.0001	0.48743	0.28251	0.183384	0.0001	0.167695	0.543479
Prupe.3G111300	Prupe.3G111300.1	MADS-box	K-box region and MADS-box transcription factor family protein	5.41761	5.90039	6.3381	3.995	4.02385	5.1194	7.32425	14.1887	18.1874
Prupe.3G170600	Prupe.3G170600.1	MADS-box	K-box region and MADS-box transcription factor family protein	1.85238	2.45344	2.25057	2.40399	2.6857	3.62587	2.58025	3.37229	5.22882
Prupe.3G249300	Prupe.3G249300.2;Prupe.3G249300.3;Prupe.3G249300.1	MADS-box	AGAMOUS-like 8;K-box region and MADS-box transcription factor family protein	0.564193	0.526262	0.451438	0.800483	0.475436	0.449527	0.605017	2.70988	3.13194
Prupe.3G249400	Prupe.3G249400.3;Prupe.3G249400.2;Prupe.3G249400.4;Prupe.3G249400.1	MADS-box	K-box region and MADS-box transcription factor family protein	104.521	104.34	88.4062	62.8849	72.6942	70.5451	83.1253	63.1575	64.6393
Prupe.3G307800	Prupe.3G307800.3;Prupe.3G307800.1;Prupe.3G307800.2	MADS-box	K-box region and MADS-box transcription factor family protein	0.0001	0.0001	0.0001	0.0001	0.0001	0.0001	0.0001	0.0001	0.110547
Prupe.4G070500	Prupe.4G070500.1;Prupe.4G070500.4;Prupe.4G070500.3;Prupe.4G070500.2	MADS-box	K-box region and MADS-box transcription factor family protein	98.5372	102.431	96.9046	73.7513	72.035	70.6927	63.5205	62.0554	55.489
Prupe.5G208400	Prupe.5G208400.1;Prupe.5G208400.2;Prupe.5G208400.3	MADS-box	K-box region and MADS-box transcription factor family protein	165.494	140.042	181.76	275.725	239.968	232.746	170.459	203.46	207.459
Prupe.5G208500	Prupe.5G208500.1	MADS-box	AGAMOUS-like 8	185.751	187.272	176.924	279.661	230.972	205.995	120.979	154.502	161.829
Prupe.6G121300	Prupe.6G121300.1	MADS-box	AGAMOUS-like 103	3.95421	3.44536	4.59716	1.4037	1.10052	1.48664	2.86244	2.44627	1.59665
Prupe.6G121700	Prupe.6G121700.1;Prupe.6G121700.2	MADS-box	AGAMOUS-like 103	4.03038	4.37455	3.10569	1.00797	1.63065	1.36621	3.38449	2.06697	1.58566
Prupe.6G304100	Prupe.6G304100.1	MADS-box	AGAMOUS-like 80	1.78376	1.59778	1.19213	0.961162	0.918376	1.16183	2.35609	3.61023	4.13806
Prupe.7G030800	Prupe.7G030800.3;Prupe.7G030800.2;Prupe.7G030800.1	MADS-box	MADS-box transcription factor family protein	0.287578	0.192194	0.547342	0.0001	0.0001	0.0001	0.0677985	0.163706	0.0001
Prupe.7G031800	Prupe.7G031800.1;Prupe.7G031800.2	MADS-box	MADS-box transcription factor family protein	0.28799	0.375389	0.357336	0.209567	0.240914	0.290668	0.0919985	0.403735	0.307527
Prupe.7G164100	Prupe.7G164100.2;Prupe.7G164100.1	MADS-box	K-box region and MADS-box transcription factor family protein	3.61043	3.44395	4.40114	4.87022	3.54842	3.4271	1.31407	4.87659	6.75148
Prupe.8G073700	Prupe.8G073700.1;Prupe.8G073700.3;Prupe.8G073700.2	MADS-box	AGAMOUS-like 44	1.44223	1.65001	1.87876	0.899743	0.959162	0.517414	1.28887	1.58155	1.72361
Prupe.1G220400	Prupe.1G220400.1	NAC	NAC domain containing protein 83	86.7693	126.992	65.2407	46.6253	55.0531	59.8787	54.8739	29.2126	25.6403
Prupe.1G277500	Prupe.1G277500.1	NAC	NAC-like, activated by AP3/PI	39.412	46.3852	30.3646	32.1794	40.2754	39.2343	38.2837	76.7626	102.713
Prupe.1G284900	Prupe.1G284900.3;Prupe.1G284900.1;Prupe.1G284900.5;Prupe.1G284900.4;Prupe.1G284900.2	NAC	NAC-like, activated by AP3/PI	0.0001	0.0001	0.0001	0.0243758	0.0001	0.11859	0.0001	0.140311	0.044448
Prupe.1G305300	Prupe.1G305300.1;Prupe.1G305300.2	NAC	NAC (No Apical Meristem) domain transcriptional regulator superfamily protein	16.6665	19.0705	16.4855	11.3737	11.211	11.8376	12.9493	13.917	14.1513
Prupe.1G383200	Prupe.1G383200.1;Prupe.1G383200.2;Prupe.1G383200.4;Prupe.1G383200.3	NAC	NAC domain containing protein 28;NAC domain containing protein 76	33.1721	36.2321	16.8131	13.6742	16.291	15.2334	22.8968	10.8847	10.5165
Prupe.1G432600	Prupe.1G432600.2;Prupe.1G432600.1;Prupe.1G432600.3	NAC	NAC (No Apical Meristem) domain transcriptional regulator superfamily protein	2.34531	2.47857	1.57048	1.87283	2.33657	2.35673	2.53218	3.63796	4.16357
Prupe.1G493100	Prupe.1G493100.1	NAC	NAC (No Apical Meristem) domain transcriptional regulator superfamily protein	29.2336	28.9424	24.9103	113.481	175.663	190.164	156.044	129.554	199.052
Prupe.1G587100	Prupe.1G587100.1;Prupe.1G587100.2;Prupe.1G587100.3;Prupe.1G587100.4	NAC	NAC domain containing protein 35	4.36717	5.18674	0.138971	0.0439483	2.96879	2.72277	6.73388	0.156875	0.145015
Prupe.2G091300	Prupe.2G091300.1	NAC	NAC domain containing protein 50	27.6667	31.5847	22.2219	21.7535	21.9721	20.9097	28.4671	27.8206	32.07
Prupe.2G091500	Prupe.2G091500.1	NAC	NAC domain containing protein 2	84.0982	89.5306	71.0595	44.5454	46.4605	48.5497	52.8287	36.5126	25.8864
Prupe.2G196600	Prupe.2G196600.1	NAC	NAC (No Apical Meristem) domain transcriptional regulator superfamily protein	0.0001	0.035911	0.039164	0.0001	0.0001	0.0001	0.100315	0.294558	0.532569
Prupe.2G201200	Prupe.2G201200.2;Prupe.2G201200.1	NAC	NAC 014	3.25556	2.3401	2.68433	1.10162	1.33213	1.39574	1.17239	2.83983	3.67167
Prupe.2G201300	Prupe.2G201300.1	NAC	NAC domain containing protein 2	2.16209	2.3692	2.7421	0.882839	0.596435	0.756572	1.71444	2.39778	3.12754
Prupe.2G201600	Prupe.2G201600.1;Prupe.2G201600.2;Prupe.2G201600.3;Prupe.2G201600.4	NAC	NAC domain containing protein 86;NAC domain containing protein 16	7.19934	7.20575	7.24684	3.2551	3.65642	3.3964	2.83735	9.619	14.7463
Prupe.2G201800	Prupe.2G201800.1	NAC	NAC transcription factor-like 9	5.66066	4.71446	6.25994	2.07161	1.9853	2.66021	3.57194	5.05873	7.0508
Prupe.2G201900	Prupe.2G201900.1	NAC	NAC domain containing protein 50	1.21048	1.22317	1.43459	1.3202	1.52795	1.25309	1.07014	2.12319	2.49282
Prupe.2G202000	Prupe.2G202000.2;Prupe.2G202000.3;Prupe.2G202000.1;Prupe.2G202000.4	NAC	NAC 014	0.459726	0.303998	1.12531	0.032014	0.0001	0.12989	0.206981	0.457633	0.801889
Prupe.2G202200	Prupe.2G202200.1	NAC	NAC domain containing protein 50	1.23594	1.26869	1.61988	0.895147	1.64803	0.841539	1.26523	1.65729	1.6214
Prupe.2G202400	Prupe.2G202400.2;Prupe.2G202400.3;Prupe.2G202400.1;Prupe.2G202400.6;Prupe.2G202400.5;Prupe.2G202400.4	NAC	NAC domain containing protein 50	3.09182	2.75282	3.4145	0.975343	1.59454	1.5741	1.94011	2.96739	2.72159
Prupe.2G202500	Prupe.2G202500.3;Prupe.2G202500.1;Prupe.2G202500.4;Prupe.2G202500.2;Prupe.2G202500.5	NAC	NAC 014	7.36868	8.58702	9.64239	4.28745	3.62958	3.65151	4.79606	8.18375	11.1851
Prupe.2G202600	Prupe.2G202600.1	NAC	NAC 014	3.72815	4.9177	5.82748	2.62855	2.2724	2.86492	2.1536	3.99479	5.97918
Prupe.2G202700	Prupe.2G202700.3;Prupe.2G202700.4;Prupe.2G202700.1;Prupe.2G202700.2;Prupe.2G202700.6;Prupe.2G202700.7;Prupe.2G202700.5	NAC	NAC 014;NAC domain containing protein 96	13.5862	13.4189	13.4183	4.18706	4.19489	3.79036	6.24431	8.22049	7.8418
Prupe.2G202800	Prupe.2G202800.1	NAC	NAC transcription factor-like 9	4.76557	5.8623	4.58236	1.83188	1.64781	1.47274	0.756908	0.806127	0.556507
Prupe.2G202900	Prupe.2G202900.1	NAC	NAC transcription factor-like 9	17.0938	15.4732	15.8472	4.57069	5.00997	4.38056	1.91299	2.49899	1.54444
Prupe.2G203100	Prupe.2G203100.1	NAC	NAC 014	6.07223	5.66483	4.6169	3.78602	1.99127	2.36243	2.99507	2.69355	3.32902
Prupe.2G204700	Prupe.2G204700.1;Prupe.2G204700.2	NAC	NAC 014	0.899492	0.939957	0.863252	0.432714	0.749073	0.468561	0.249368	0.953836	1.76548
Prupe.2G295100	Prupe.2G295100.1	NAC	VASCULAR-RELATED NAC-DOMAIN 6	10.9805	12.263	10.5374	9.18844	11.2939	12.5038	7.53516	7.20099	4.71609
Prupe.3G014400	Prupe.3G014400.4;Prupe.3G014400.1;Prupe.3G014400.3;Prupe.3G014400.2	NAC	NAC domain containing protein 28	0.264502	0.422757	0.627579	0.96165	0.611664	0.567678	0.303279	0.938009	1.63028
Prupe.3G111400	Prupe.3G111400.1	NAC	NAC domain containing protein 28	4.22701	4.53215	3.92405	2.42039	2.22335	2.04438	8.99031	11.3252	11.7649
Prupe.3G264600	Prupe.3G264600.1	NAC	NAC domain containing protein 100	2.56118	3.70103	1.1826	2.31293	6.03765	5.81447	6.52984	2.07145	0.443485
Prupe.3G293200	Prupe.3G293200.2;Prupe.3G293200.1;Prupe.3G293200.3	NAC	NAC domain containing protein 44	1.29994	1.53281	1.95066	0.740683	0.814911	0.638413	0.240655	1.75984	1.29172
Prupe.3G310600	Prupe.3G310600.1	NAC	NAC domain containing protein 83	5.96847	4.61677	1.50038	1.32443	3.53367	3.29728	22.4866	3.46136	6.83833
Prupe.4G040900	Prupe.4G040900.2;Prupe.4G040900.1	NAC	NAC domain containing protein 25	11.9436	22.9221	19.7462	27.7407	20.0357	20.0076	13.3243	11.9126	11.4028
Prupe.4G053300	Prupe.4G053300.1	NAC	NAC domain containing protein 73	20.8832	14.4757	22.6131	16.1986	9.71471	13.4623	15.6345	23.5731	31.8615
Prupe.4G123700	Prupe.4G123700.1;Prupe.4G123700.2	NAC	NAC (No Apical Meristem) domain transcriptional regulator superfamily protein	0.419618	0.122738	0.174339	0.557278	0.331674	0.40594	0.0001	0.0308623	0.285281
Prupe.4G143600	Prupe.4G143600.1	NAC	NAC domain containing protein 1	6.53168	5.59473	3.23758	0.810027	1.04328	1.34265	2.9059	1.63285	1.83901
Prupe.4G186800	Prupe.4G186800.1	NAC	NAC (No Apical Meristem) domain transcriptional regulator superfamily protein	24.887	25.8559	22.8079	130.218	135.732	136.549	28.7672	103.132	128.09
Prupe.4G187100	Prupe.4G187100.2;Prupe.4G187100.1	NAC	NAC domain containing protein 2	268.826	278.095	316.531	556.773	441.086	433.651	446.383	425.766	412.894
Prupe.4G230600	Prupe.4G230600.1	NAC	NAC-like, activated by AP3/PI	0.051605	0.169448	0.093345	0.12876	0.0001	0.16127	0.083531	0.136185	0.05493
Prupe.4G279600	Prupe.4G279600.1	NAC	NAC (No Apical Meristem) domain transcriptional regulator superfamily protein	2.10839	3.09497	0.445618	12.1843	42.4465	48.4636	116.041	5.90998	9.49632
Prupe.5G040400	Prupe.5G040400.2;Prupe.5G040400.1	NAC	NAC domain containing protein 96	1.66232	1.833	2.41954	0.435114	0.438746	0.394649	0.109916	0.702413	0.085297
Prupe.5G076100	Prupe.5G076100.2;Prupe.5G076100.1	NAC	NAC 007	0.249623	0.154194	0.265954	0.0847385	0.0001	0.0546591	0.0001	0.196262	0.425563
Prupe.5G131900	Prupe.5G131900.1	NAC	NAC (No Apical Meristem) domain transcriptional regulator superfamily protein	0.0001	0.069113	0.121213	0.0001	0.0001	0.0001	0.0001	0.0001	0.0001
Prupe.5G135400	Prupe.5G135400.1;Prupe.5G135400.2	NAC	NAC 014	30.2106	27.9423	26.3449	56.7951	50.0037	47.5073	26.8227	58.4629	81.8151
Prupe.5G146100	Prupe.5G146100.1	NAC	NAC domain containing protein 83	0.335254	0.42268	1.12733	2.0655	0.999597	1.02445	0.660358	2.52399	4.64149
Prupe.5G196000	Prupe.5G196000.1	NAC	NAC domain containing protein 100	14.1736	12.1366	10.7978	17.9049	17.0913	16.6658	26.1789	17.5371	17.1162
Prupe.6G134400	Prupe.6G134400.1	NAC	NAC domain containing protein 90	10.538	8.94939	9.7625	0.0001	0.0001	0.277462	1.03968	1.23226	1.92962
Prupe.6G138100	Prupe.6G138100.1;Prupe.6G138100.4;Prupe.6G138100.3;Prupe.6G138100.2;Prupe.6G138100.6;Prupe.6G138100.5	NAC	NTM1-like 8;NAC domain containing protein 60	1.29008	1.51821	1.47426	2.7429	2.27686	1.9842	1.68837	4.10157	8.47437
Prupe.7G001200	Prupe.7G001200.1	NAC	NAC domain containing protein 47	22.6872	18.6306	17.9484	58.3337	67.9588	59.4255	54.9549	98.9789	130.43
Prupe.7G001400	Prupe.7G001400.1	NAC	Arabidopsis NAC domain containing protein 87	4.18616	6.83316	4.15038	1.19871	5.79666	6.51052	12.1203	6.82888	11.1969
Prupe.7G014100	Prupe.7G014100.2;Prupe.7G014100.3;Prupe.7G014100.4;Prupe.7G014100.1	NAC	NAC domain containing protein 50	5.90118	5.47217	5.61668	0.993531	0.980409	1.22381	1.33384	2.1179	1.79681
Prupe.7G092400	Prupe.7G092400.5;Prupe.7G092400.2;Prupe.7G092400.3;Prupe.7G092400.4;Prupe.7G092400.1	NAC	NAC domain containing protein 103;NAC domain containing protein 82	6.94945	7.71415	6.67562	6.38698	7.21858	7.81881	9.55049	8.4443	10.1477
Prupe.7G166300	Prupe.7G166300.3;Prupe.7G166300.2;Prupe.7G166300.5;Prupe.7G166300.4;Prupe.7G166300.1	NAC	vascular related NAC-domain protein 1	0.551872	0.542131	0.239266	0.165554	0.089962	0.0678725	0.201424	0.12073	0.501983
Prupe.7G217000	Prupe.7G217000.1;Prupe.7G217000.2;Prupe.7G217000.3	NAC	NAC domain containing protein 75	0.599472	0.426852	0.637996	0.914765	0.730944	0.633675	0.442154	1.73252	2.77047
Prupe.8G002500	Prupe.8G002500.1	NAC	NAC domain containing protein 70	0.120176	0.404956	0.262933	0.378811	0.136862	0.0001	0.0001	0.0001	0.0001
Prupe.8G035300	Prupe.8G035300.1	NAC	NAC domain containing protein 82	9.27115	7.63567	8.49124	8.8584	9.06722	9.04804	9.92979	11.078	11.8436
Prupe.8G035400	Prupe.8G035400.1	NAC	NAC domain containing protein 103	11.4474	11.2993	11.4889	7.48258	7.06744	6.53199	8.47534	15.3298	18.3386
Prupe.8G035500	Prupe.8G035500.1	NAC	NAC domain containing protein 103	16.598	15.873	16.3323	8.75342	8.9445	8.46363	11.3186	15.1564	16.1378
Prupe.8G045800	Prupe.8G045800.2;Prupe.8G045800.1	NAC	NAC domain containing protein 17	37.4736	36.8221	29.8128	30.8993	33.305	31.6581	30.3304	30.6636	37.2567
Prupe.8G174800	Prupe.8G174800.1	NAC	NAC domain containing protein 36	15.4397	12.1793	2.04137	0.060863	1.07565	1.68702	2.80692	0.386309	1.59653
Prupe.8G221900	Prupe.8G221900.1	NAC	NAC domain containing protein 74	0.330329	0.118051	0.184507	0.23502	0.120882	0.090331	0.049128	0.197483	0.0001
Prupe.1G106500	Prupe.1G106500.2;Prupe.1G106500.1	SBP	squamosa promoter-binding protein-like 12;squamosa promoter binding protein-like 1	55.6902	52.4946	56.001	46.4336	36.6772	39.032	48.2215	45.5237	50.6933
Prupe.1G106600	Prupe.1G106600.1	SBP	squamosa promoter binding protein-like 1	27.2576	29.3994	26.0537	23.2964	20.2093	21.4966	26.288	25.3935	24.3028
Prupe.1G144600	Prupe.1G144600.1	SBP	squamosa promoter binding protein-like 7	17.0076	19.0526	19.3345	11.8392	9.51904	10.9114	9.62803	11.7925	13.59
Prupe.1G223500	Prupe.1G223500.3;Prupe.1G223500.4;Prupe.1G223500.6;Prupe.1G223500.1;Prupe.1G223500.5;Prupe.1G223500.2	SBP	Squamosa promoter-binding protein-like (SBP domain) transcription factor family protein	7.38912	9.5067	3.69562	5.16952	9.85515	9.25821	19.006	8.3509	11.6525
Prupe.1G224900	Prupe.1G224900.2;Prupe.1G224900.1;Prupe.1G224900.5;Prupe.1G224900.3;Prupe.1G224900.4;Prupe.1G224900.6	SBP	squamosa promoter binding protein-like 2	1.9756	2.32276	1.3388	1.02145	0.963641	2.11959	2.81597	1.47626	1.22731
Prupe.1G290200	Prupe.1G290200.5;Prupe.1G290200.2;Prupe.1G290200.6;Prupe.1G290200.4;Prupe.1G290200.7;Prupe.1G290200.1;Prupe.1G290200.3	SBP	Squamosa promoter-binding protein-like (SBP domain) transcription factor family protein	7.78619	9.06882	15.7111	5.44222	4.74535	5.82668	2.70617	7.0702	7.45274
Prupe.2G134900	Prupe.2G134900.1;Prupe.2G134900.2	SBP	squamosa promoter binding protein-like 8	0.0553239	0.169697	0.266827	0.0230736	0.0001	0.0001	0.0001	0.0001	0.0001
Prupe.2G135000	Prupe.2G135000.1	SBP	squamosa promoter binding protein-like 10	0.89756	1.19917	0.723789	0.143323	0.132365	0.156175	0.096711	0.133778	0.124665
Prupe.3G139800	Prupe.3G139800.1	SBP	squamosa promoter binding protein-like 4	3.28106	2.58377	3.02019	2.59553	1.88452	1.8291	2.48657	3.92755	4.31269
Prupe.3G308100	Prupe.3G308100.1;Prupe.3G308100.2	SBP	Squamosa promoter-binding protein-like (SBP domain) transcription factor family protein	33.4552	38.9766	41.1191	13.3518	11.9783	9.02927	17.2745	29.7538	26.6133
Prupe.4G050400	Prupe.4G050400.2;Prupe.4G050400.1	SBP	squamosa promoter binding protein-like 3;squamosa promoter binding protein-like 8	13.437	11.1197	13.3799	7.55585	7.59431	5.85805	5.65413	32.0918	42.4209
Prupe.4G177200	Prupe.4G177200.1	SBP	squamosa promoter binding protein-like 5	0.0001	0.0001	0.066217	0.0001	0.0001	0.06501	0.0001	0.490647	0.633933
Prupe.5G002300	Prupe.5G002300.1	SBP	squamosa promoter binding protein-like 14	38.4085	36.8079	32.7097	31.3986	30.1999	29.9647	41.9092	38.2362	35.5052
Prupe.5G149000	Prupe.5G149000.2;Prupe.5G149000.1;Prupe.5G149000.3	SBP	Squamosa promoter-binding protein-like (SBP domain) transcription factor family protein	14.1004	28.9738	2.70712	2.91472	2.77171	2.71812	8.20151	5.15595	2.85887
Prupe.5G208300	Prupe.5G208300.4;Prupe.5G208300.6;Prupe.5G208300.7;Prupe.5G208300.1;Prupe.5G208300.5;Prupe.5G208300.2;Prupe.5G208300.3	SBP	Squamosa promoter-binding protein-like (SBP domain) transcription factor family protein	1.86738	2.24017	1.40093	1.14753	1.79119	2.215	1.72962	0.817811	0.292908
Prupe.6G256300	Prupe.6G256300.1;Prupe.6G256300.2	SBP	squamosa promoter binding protein-like 9	0.394422	0.305405	0.66326	0.253671	0.0001	0.0001	0.037067	0.209076	0.429
Prupe.7G074200	Prupe.7G074200.1	SBP	squamosa promoter binding protein-like 9	1.43351	1.22816	1.21114	1.03748	0.642113	0.792152	0.671931	0.644832	1.15199
